# Supplementary material for: Predicting gene targets from integrative analyses of summary data from GWAS and eQTL studies for 28 human complex traits
Source: Genome Med. 2016 Aug 9;8:84. doi: 10.1186/s13073-016-0338-4 (PMC4979185; doi:10.1186/s13073-016-0338-4)
Supplement: Additional file 1: Table S1. — GWAS information. Table S2. SMR results (P SMR <8.4 × 10–6). Table S3. SMR and HEIDI results (P HEIDI ≥0.05). Table S4. Novel genes. Table S5. Genes across more than one trait. Table S6. IBD, CD, and UC gene associations. Table S7. HDL, LDL, and TC gene associations. (XLSX 141 kb) [file 13073_2016_338_MOESM1_ESM.xlsx]

## Sheet: S1 GWAS Information
Supplemental Table S1 GWAS and reference information for 28 complex traits and diseases
Trait/Disease (study)	Description	N	N Cases	N Controls	N Trios	N pseudo	Reference	URL
ADHD	Attention Deficit and Hyperactivity Disorder	-	840	688	1947	1947	Cross-disorder Group of PGC, Lancet (2013)	http://www.med.unc.edu/pgc/downloads
ALZ	Alzheimer's	-	17008	37154	-	-	Lambert et al Nature Genetics 2013 [PubMed ID 24162737]	http://www.pasteur-lille.fr/en/recherche/u744/igap/igap_download.php
ASD	Autism Spectrum Disorder	-	13088	16664	-	-	Robinson et al Nature Genetics (2016)	http://www.med.unc.edu/pgc/downloads
BIP1	Bipolar Disorder	-	7481	9250	-	-	PGC Bipolar Disorder Working Group, Nature Genetics 43 (2011)	http://www.med.unc.edu/pgc/downloads
MDD	Major Depressive Disorder	-	9240	9519	-	-	Major Depressive Disorder Working Group of the PGC, Mol Psychiatry 18(4) (2013)	http://www.med.unc.edu/pgc/downloads
IBD	Inflammatory Bowel Disease	-	12882	21770	-	-	Liu et al Nature Genetics 47, 979-986 (2015)	http://www.ibdgenetics.org/downloads.html
CD	Crohn's Disease	-	5956	14927	-	-	Liu et al Nature Genetics 47, 979-986 (2015)	http://www.ibdgenetics.org/downloads.html
UC	Ulcerative Colitis	-	6968	20464	-	-	Liu et al Nature Genetics 47, 979-986 (2015)	http://www.ibdgenetics.org/downloads.html
CAD	Coronary Artery Disease	-	60801	123504	-	-	NIkpay et al., Nature Genetics 47 (2015)	http://www.cardiogramplusc4d.org/downloads/
DBP	Diastolic Blood Pressure	69395	-	-	-	-	The International Consortium for Blood Pressure Genome-wide Association Studies, Nature (2011) 478	http://www.georgehretlab.org/icbp_088023401234-9812599.html
SBP	Systolic Blood Pressure	69395	-	-	-	-	The International Consortium for Blood Pressure Genome-wide Association Studies, Nature (2011) 478	http://www.georgehretlab.org/icbp_088023401234-9812599.html
HDL	High-density lipoproteins	93561	-	-	-	-	Global Lipids Genetics Consortium, Nature Genetics 45 (2013)	http://csg.sph.umich.edu//abecasis/public/lipds2013/
LDL	Low-density lipoproteins	89138	-	-	-	-	Global Lipids Genetics Consortium, Nature Genetics 45 (2013)	http://csg.sph.umich.edu//abecasis/public/lipds2013/
TC	Total Cholestrol	93845	-	-	-	-	Global Lipids Genetics Consortium, Nature Genetics 45 (2013)	http://csg.sph.umich.edu//abecasis/public/lipds2013/
TG	Triglycerides	90263	-	-	-	-	Global Lipids Genetics Consortium, Nature Genetics 45 (2013)	http://csg.sph.umich.edu//abecasis/public/lipds2013/
T2D	Type-2 Diabetes	-	12171	56862	-	-	Morris et al., Nature Genetics (2012) 44	http://www.diagram-consortium.org/downloads.html
FGLUCOSE	Fasting GLucose	38422	-	-	-	-	Dupuis et al., Nature Genetics (2010) 42	http://www.magicinvestigators.org/downloads/
FINSULIN	Fasting Insulin	23823	-	-	-	-	Dupuis et al., Nature Genetics (2010) 42	http://www.magicinvestigators.org/downloads/
CIGPERDAY	Cigarettes per day	38181	-	-	-	-	Tobacco and Genetics Consortium, Nature Genetics (2010) 42	http://www.med.unc.edu/pgc/downloads
EVERSMOKED	Ever smoked	74035	-	-	-	-	Tobacco and Genetics Consortium, Nature Genetics (2010) 42	http://www.med.unc.edu/pgc/downloads
COLLEGE	College Completion	95427	-	-	-	-	Rietveld et al., Science (2013) 314	http://www.thessgac.org/#!data/kuzq8
EDUYEARS	Education Attainment	101069	-	-	-	-	Rietveld et al., Science (2013) 314	http://www.thessgac.org/#!data/kuzq8
IQ	Intelligence Quotient	17989	-	-	-	-	Benyamin et al., Molecular Psychiatry (2014) 19	http://www.thessgac.org/#!data/kuzq8
AGREE	Agreeableness	17375	-	-	-	-	de Moor et al., Molecular Psychiatry (2012) 17	http://www.tweelingenregister.org/GPC/
CONS	Conscientiousness	17375	-	-	-	-	de Moor et al., Molecular Psychiatry (2012) 17	http://www.tweelingenregister.org/GPC/
EXTRAVERT	Extraversion	17375	-	-	-	-	de Moor et al., Molecular Psychiatry (2012) 17	http://www.tweelingenregister.org/GPC/
NEUROTIC	Neuroticism	63661	-	-	-	-	de Moor, van den Berg et al., JAMA Psychiatry (2015): van den Berg, de Moor et al., Behaviour Genetics (2014) 44	http://www.tweelingenregister.org/GPC/
OPEN	Openness	17375	-	-	-	-	de Moor et al., Molecular Psychiatry (2012) 17	http://www.tweelingenregister.org/GPC/

## Sheet: S2 GWS for SMR
Supplemental Table S2 Results for 271 probes that pass the SMR (PSMR < 8.4E-06) test.
Trait	Probe ID	ProbeChr	Gene	bp_probe	Top cis-eQTL	bp_cis-eQTL	A1	A2	Freq	b_GWAS	se_GWAS	PGWAS	b_eQTL	se_eQTL	PeQTL	bXY	SESMR	PSMR	PHEIDI	nsnp
ALZ	ILMN_1664265	7	EPHA1	142798546	rs12703526	142817710	G	T	0.494665	-0.0909	0.0169	7.50263e-08	0.175118	0.019257	9.58368e-20	-0.519078	0.112124	3.66552e-06	0.0153248	71
ALZ	ILMN_2330966	8	PTK2B	27372596	rs2322599	27267827	A	G	0.364367	0.0915	0.016	1.0731e-08	0.271612	0.019814	9.08649e-43	0.336877	0.063828	1.30687e-07	0.0270667	227
ALZ	ILMN_1806721	11	MS4A2	59622272	rs502581	59616754	T	G	0.433273	-0.0931	0.0162	9.08871e-09	0.193722	0.019399	1.7564e-23	-0.480586	0.096485	6.32706e-07	0.0524276	151
ALZ	ILMN_2370336	11	MS4A4A	59832444	rs11827324	59856488	G	A	0.375038	-0.1133	0.0166	8.7741e-12	-0.149998	0.019936	5.30879e-14	0.755346	0.149418	4.29817e-07	0.705712	174
ALZ	ILMN_1797731	11	MS4A6A	59696750	rs667897	59693555	G	A	0.461151	-0.0795	0.0155	2.91235e-07	-0.23846	0.019187	1.84404e-35	0.33339	0.070319	2.12523e-06	0.000446197	194
ALZ	ILMN_1721035	11	MS4A6A	59697145	rs12453	59702321	C	T	0.400511	-0.1014	0.0163	4.94441e-10	-0.481653	0.018666	8.05376e-147	0.210525	0.034811	1.47025e-09	0.0362281	232
ALZ	ILMN_1781184	11	MYBPC3	47309687	rs7105851	47339851	T	C	0.340397	-0.0762	0.0167	5.0458e-06	-0.639789	0.018499	4.35372e-262	0.119102	0.026329	6.07757e-06	0.00767945	199
ALZ	ILMN_1696463	11	SPI1	47333055	rs1057233	47333024	G	A	0.340397	-0.077	0.0169	5.20841e-06	-0.81661	0.017139	<1.00E-300	0.094292	0.02079	5.74608e-06	0.00826918	207
BIP1	ILMN_1665280	3	SPCS1	52716775	rs998909	52780133	G	A	0.420123	-0.117694	0.0237	6.83488e-07	0.254098	0.019346	2.09878e-39	-0.463184	0.099715	3.39979e-06	0.149744	155
CAD	ILMN_1696394	1	IL6R	152693623	rs4537545	152685503	T	C	0.404268	-0.048506	0.009446	2.82263e-07	-0.220059	0.019539	2.01434e-29	0.220423	0.047178	2.97985e-06	0.472137	75
CAD	ILMN_2190084	2	VAMP8	85662579	rs1058588	85662382	T	C	0.421626	0.058173	0.009527	1.0196e-09	-0.762427	0.016632	<1.00E-300	-0.0763	0.012606	1.42306e-09	0.167129	190
CAD	ILMN_1682165	10	NT5C2	104837952	rs11191593	104929205	C	T	0.088218	-0.075256	0.014199	1.15674e-07	0.530796	0.033427	8.84387e-57	-0.14178	0.028201	4.9683e-07	0.0166937	158
CAD	ILMN_1785175	11	SWAP70	9729705	rs360136	9730093	C	A	0.421927	-0.050491	0.009409	8.04689e-08	0.341756	0.019079	9.34333e-72	-0.14774	0.028741	2.74178e-07	0.428392	231
CAD	ILMN_1713380	14	EIF2B2	74545727	rs175016	74529386	T	C	0.474827	-0.042887	0.00937	4.71789e-06	-0.622338	0.017453	1.7833e-278	0.068913	0.01518	5.63311e-06	0.23355	189
CAD	ILMN_1693650	15	FES	89239859	rs2521501	89238392	T	A	0.332432	0.059874	0.010984	5.01378e-08	-0.457456	0.019617	2.81283e-120	-0.130885	0.024659	1.10987e-07	0.0165874	111
CAD	ILMN_1790228	15	FURIN	89227362	rs17514846	89217554	A	C	0.451608	0.050925	0.009951	3.09825e-07	-0.219107	0.019264	5.63592e-30	-0.23242	0.049803	3.05955e-06	0.00832956	44
CAD	ILMN_1712430	17	ATP5G1	44325229	rs1962412	44325258	T	C	0.28141	-0.050328	0.010163	7.34608e-07	-0.296889	0.021189	1.32282e-44	0.169518	0.036307	3.0271e-06	0.267806	127
CAD	ILMN_1697286	22	SF3A1	29058368	rs9608859	28997277	T	C	0.450481	-0.048138	0.009603	5.35976e-07	0.386208	0.018768	4.28197e-94	-0.124643	0.025591	1.11297e-06	0.000583533	296
CD	ILMN_2365881	2	ATG16L1	233868659	rs4663136	233862456	C	G	0.31342	-0.143905	0.025	8.60282e-09	-0.246798	0.02064	5.96915e-33	0.583089	0.112425	2.14291e-07	3.67527e-09	133
CD	ILMN_1725707	2	ATG16L1	233868889	rs6861	233868852	T	C	0.31342	-0.143305	0.025	9.9143e-09	-0.275878	0.020571	5.21466e-41	0.51945	0.098551	1.35758e-07	2.09228e-07	171
CD	ILMN_1718852	2	PLCL1	198720787	rs2117339	198623979	C	T	0.485723	0.112497	0.0228	8.05293e-07	0.217889	0.019182	6.68345e-30	0.516304	0.114086	6.02314e-06	0.138234	216
CD	ILMN_1665331	3	AMT	49429351	rs1568661	49495962	G	A	0.429366	-0.165904	0.0232	8.61211e-13	0.316733	0.019114	1.13914e-61	-0.523798	0.079778	5.17764e-11	3.09976e-09	85
CD	ILMN_1718023	3	APEH	49695761	rs3197999	49696536	A	G	0.290803	0.175104	0.0245	8.86315e-13	0.230435	0.02113	1.08558e-27	0.759884	0.127119	2.26269e-09	0.0188642	87
CD	ILMN_1690454	3	C3ORF54	49817335	rs695238	49844162	C	A	0.488879	-0.125998	0.0226	2.47336e-08	-0.153818	0.019295	1.56389e-15	0.819137	0.179293	4.90741e-06	0.0468678	100
CD	ILMN_1794612	3	UBA7	49817694	rs1128535	49841396	T	C	0.488804	-0.126005	0.0226	2.4687e-08	-0.581754	0.017693	4.1823e-237	0.216596	0.039403	3.86315e-08	3.41806e-05	163
CD	ILMN_1708375	5	IRF1	131846795	rs2070729	131847820	A	C	0.440712	-0.160497	0.0233	5.64621e-12	-0.121421	0.019472	4.50072e-10	1.32182	0.285935	3.78583e-06	0.0936959	104
CD	ILMN_1814737	5	LNPEP	96390373	rs27993	96381359	A	G	0.41862	0.156499	0.0231	1.24524e-11	0.302755	0.019224	7.00478e-56	0.516917	0.08306	4.86363e-10	0.0495156	226
CD	ILMN_1795930	5	PTGER4	40729393	rs6876228	40516156	G	A	0.112113	-0.286103	0.0397	5.73523e-13	-0.261095	0.030544	1.24996e-17	1.09578	0.198877	3.59135e-08	2.63958e-08	222
CD	ILMN_1685057	5	SLC22A4	131701894	rs1050152	131704219	T	C	0.421551	0.210601	0.0228	2.53752e-20	-0.46845	0.018568	1.91677e-140	-0.449571	0.051831	4.17803e-18	0.000287524	334
CD	ILMN_2050911	5	SLC22A4	131707496	rs10058074	131714045	A	G	0.466637	0.191603	0.0227	3.15507e-17	-0.42112	0.018571	7.62466e-114	-0.454985	0.057517	2.56442e-15	4.58179e-06	307
CD	ILMN_1699357	5	SLC22A5	131758881	rs4705938	131721976	C	T	0.466561	0.184596	0.0227	4.22305e-16	-0.541813	0.017972	1.15547e-199	-0.340701	0.043394	4.11509e-15	0.00649987	370
CD	ILMN_1671565	6	RNASET2	167263085	rs429083	167303962	T	C	0.464382	-0.155497	0.0228	9.10243e-12	0.990997	0.013913	<1.00E-300	-0.156909	0.023112	1.12934e-11	0.212018	265
CD	ILMN_1712532	9	CARD9	138378343	rs10781500	138389159	T	C	0.434551	0.212002	0.0235	1.85786e-19	0.691705	0.017119	<1.00E-300	0.306491	0.03481	1.31352e-18	0.496523	105
CD	ILMN_1811301	9	INPP5E	138443158	rs8413	138443132	C	T	0.416141	0.162695	0.0232	2.33707e-12	-0.833129	0.016025	<1.00E-300	-0.195282	0.028099	3.65811e-12	0.000111735	113
CD	ILMN_2380850	9	SDCCAG3	138416922	rs10870165	138436422	T	C	0.471897	0.168797	0.0229	1.69282e-13	-0.294147	0.019013	5.43071e-54	-0.573852	0.086237	2.84466e-11	9.70136e-05	78
CD	ILMN_1690352	10	ADO	64238068	rs224045	64195553	T	C	0.406372	0.146003	0.023	2.18176e-10	0.12911	0.019675	5.30939e-11	1.13084	0.247857	5.05532e-06	0.0137373	177
CD	ILMN_2122952	10	CISD1	59707058	rs1199098	59619742	T	C	0.213856	-0.135396	0.0281	1.44741e-06	-0.911609	0.020087	<1.00E-300	0.148524	0.030998	1.65595e-06	0.16556	241
CD	ILMN_2122953	10	CISD1	59717499	rs1550773	59714447	A	T	0.211903	-0.1336	0.0281	1.9899e-06	-0.949284	0.019851	<1.00E-300	0.140738	0.029747	2.23283e-06	0.127765	217
CD	ILMN_1655935	16	ADCY7	48908822	rs4347626	48927264	G	C	0.188608	-0.143303	0.0297	1.3998e-06	0.28531	0.024492	2.31734e-31	-0.502273	0.112673	8.28138e-06	3.30464e-06	24
CD	ILMN_1697925	16	APOB48R	28417437	rs151181	28398018	C	T	0.415915	0.140999	0.024	4.22928e-09	0.250349	0.019384	3.69074e-38	0.563211	0.105319	8.90843e-08	0.0216981	31
CD	ILMN_2082810	16	BRD7	48910469	rs8059133	48928204	C	G	0.159603	-0.148604	0.0314	2.21635e-06	0.454823	0.025748	7.84362e-70	-0.32673	0.071473	4.84466e-06	0.0017503	46
CD	ILMN_1701477	16	CCDC101	28509659	rs480400	28482116	A	G	0.463631	-0.113897	0.0228	5.86909e-07	0.366041	0.018798	1.87254e-84	-0.311159	0.064305	1.30633e-06	0.00885015	40
CD	ILMN_1728298	16	SBK1	28242544	rs12446550	28450882	A	G	0.424031	0.1409	0.0232	1.25313e-09	-0.162344	0.019507	8.61515e-17	-0.867911	0.176911	9.29943e-07	0.125512	15
CD	ILMN_1738369	16	TUFM	28761873	rs8049439	28745016	C	T	0.404794	0.138894	0.0234	2.92675e-09	0.894295	0.015497	<1.00E-300	0.155311	0.026304	3.53711e-09	0.783993	38
CD	ILMN_2347193	17	GSDMB	35315661	rs9901146	35296869	A	G	0.501803	0.125698	0.0227	3.07048e-08	-0.633898	0.017347	2.39228e-292	-0.198294	0.036219	4.37839e-08	0.0346743	160
CD	ILMN_1662174	17	ORMDL3	35331097	rs8076131	35334438	G	A	0.457244	0.119099	0.0254	2.74633e-06	-0.644321	0.017355	1.03868e-301	-0.184844	0.039734	3.28764e-06	0.0512255	162
CD	ILMN_2401978	17	STAT3	37719241	rs12949918	37779799	C	T	0.411858	-0.128604	0.0234	3.88703e-08	-0.18104	0.019557	2.10377e-20	0.710365	0.150317	2.29242e-06	0.317178	87
CD	ILMN_1663618	17	STAT3	37719405	rs957970	37773416	G	A	0.346934	-0.1271	0.0242	1.50419e-07	-0.188113	0.02022	1.36219e-20	0.675654	0.14773	4.79496e-06	0.0273055	103
CD	ILMN_1676955	19	TYK2	10322261	rs11879191	10373911	A	G	0.206041	-0.1657	0.0294	1.73975e-08	0.200047	0.023832	4.69556e-17	-0.828308	0.17702	2.88035e-06	8.25851e-07	37
CD	ILMN_2183687	20	LIME1	61840872	rs6011066	61834624	G	A	0.31575	-0.162399	0.0254	1.61942e-10	0.460159	0.019897	2.45623e-118	-0.352921	0.057269	7.15959e-10	0.160047	171
CD	ILMN_1677877	22	UBE2L3	20308212	rs5754217	20269675	T	G	0.203411	0.166996	0.028	2.459e-09	0.864897	0.02098	<1.00E-300	0.193082	0.032711	3.57594e-09	0.761547	83
CIGPERDAY	ILMN_1726554	15	IREB2	76578273	rs2656065	76537604	A	G	0.335663	0.8896	0.0861	5.04061e-25	-0.39359	0.019825	1.02614e-87	-2.26022	0.246606	4.94066e-20	1.28093e-05	212
CIGPERDAY	ILMN_1682098	15	PSMA4	76625119	rs7164594	76590112	T	C	0.223099	-1.009	0.0993	2.95636e-24	-0.230326	0.023091	1.96355e-23	4.38076	0.615427	1.09316e-12	0.175844	132
CIGPERDAY	ILMN_2198376	15	PSMA4	76628390	rs931794	76613235	G	A	0.350842	0.9965	0.0853	1.56993e-31	0.13744	0.020244	1.12707e-11	7.25045	1.23518	4.35869e-09	0.426577	93
COLLEGE	ILMN_1723684	1	DARC	157442632	rs12075	157441978	G	A	0.454914	0.041864	0.009	3.29404e-06	-0.409984	0.018655	4.78003e-107	-0.102112	0.022438	5.34522e-06	0.465637	110
DBP	ILMN_1682165	10	NT5C2	104837952	rs11191593	104929205	C	T	0.088218	-0.518835	0.109599	2.20223e-06	0.530796	0.033427	8.84387e-57	-0.977466	0.215462	5.71652e-06	6.44624e-06	154
DBP	ILMN_1752046	12	SH2B3	110373489	rs2239195	110365692	T	G	0.209423	0.412729	0.075968	5.54258e-08	-0.284719	0.023524	1.01144e-33	-1.4496	0.292463	7.17658e-07	2.77835e-23	75
DBP	ILMN_1754121	15	CSK	72882427	rs936226	72856335	C	T	0.277803	-0.430317	0.068325	3.01247e-10	0.508209	0.020509	1.47641e-135	-0.846732	0.138716	1.03405e-09	5.60519e-45	64
DBP	ILMN_1693650	15	FES	89239859	rs2521501	89238392	T	A	0.332432	0.428201	0.085825	6.06221e-07	-0.457456	0.019617	2.81283e-120	-0.936049	0.19186	1.06728e-06	5.06348e-13	110
DBP	ILMN_1679495	15	ULK3	72915933	rs1869959	72934385	A	C	0.284866	-0.372961	0.068143	4.42045e-08	0.331701	0.02101	3.77132e-56	-1.12439	0.217431	2.32535e-07	1.46319e-38	75
EDUYEARS	ILMN_1718023	3	APEH	49695761	rs3197999	49696536	A	G	0.290803	0.02	0.004	5.73303e-07	0.230435	0.02113	1.08558e-27	0.086792	0.019096	5.49195e-06	0.0751994	88
EDUYEARS	ILMN_2343048	12	ABCB9	121979546	rs1615350	122216288	C	T	0.247896	0.019	0.004	2.03417e-06	0.302732	0.022084	9.04897e-43	0.062762	0.013984	7.18283e-06	0.746577	53
EDUYEARS	ILMN_1738369	16	TUFM	28761873	rs8049439	28745016	C	T	0.404794	-0.021	0.004	1.52099e-07	0.894295	0.015497	<1.00E-300	-0.023482	0.004491	1.70976e-07	0.105058	37
FGLUCOSE	ILMN_1726417	2	MRPL33	27850842	rs13013484	27842325	G	A	0.260821	0.022	0.0035	3.2635e-10	-0.195889	0.021934	4.22584e-19	-0.112309	0.021849	2.74412e-07	0.0254862	158
FGLUCOSE	ILMN_1732810	2	SNX17	27453289	rs3739095	27410225	A	G	0.439059	0.021	0.0032	5.2913e-11	-0.234425	0.019285	5.3396e-34	-0.089581	0.015513	7.70858e-09	6.31702e-05	144
FGLUCOSE	ILMN_1786759	11	C11ORF10	61313884	rs174538	61316657	A	G	0.302224	-0.018	0.0033	4.90983e-08	0.35636	0.020555	2.48227e-67	-0.050511	0.009708	1.95991e-07	0.000518153	98
FGLUCOSE	ILMN_2328224	11	MADD	47307661	rs11570115	47311481	C	T	0.102946	-0.033	0.0054	9.89399e-10	-0.318371	0.031629	7.81566e-24	0.103653	0.019842	1.75308e-07	0.00282989	119
FGLUCOSE	ILMN_1743583	11	MADD	47308058	rs11570115	47311481	C	T	0.102946	-0.033	0.0054	9.89399e-10	-0.269784	0.031714	1.78663e-17	0.12232	0.024645	6.93394e-07	6.79876e-05	100
HDL	ILMN_1759983	1	DR1	93600190	rs4847240	93590534	A	G	0.367749	0.0261	0.005	1.78923e-07	0.361572	0.019501	9.60717e-77	0.072185	0.014366	5.04314e-07	0.417588	147
HDL	ILMN_1738239	3	RBM6	50089486	rs2245365	50072323	A	C	0.477006	0.0236	0.0047	5.13292e-07	0.662351	0.017169	<1.00E-300	0.035631	0.007156	6.38222e-07	0.313394	129
HDL	ILMN_1684227	7	GPR146	1065306	rs1997243	1050303	G	A	0.15532	0.0248	0.0048	2.38306e-07	0.884616	0.02388	2.1916e-300	0.028035	0.005479	3.10209e-07	0.219757	130
HDL	ILMN_1786444	8	LPL	19868736	rs11991231	19952192	C	T	0.10783	0.1504	0.0057	1.98554e-153	0.28513	0.031037	4.04773e-20	0.527478	0.060798	4.10073e-18	0.000336408	110
HDL	ILMN_2104830	11	ACP2	47217647	rs4752973	47225735	C	T	0.191689	0.0505	0.0042	2.664e-33	-0.422721	0.023957	1.1172e-69	-0.119464	0.012023	2.89807e-23	3.94479e-05	192
HDL	ILMN_1786759	11	C11ORF10	61313884	rs174538	61316657	A	G	0.302224	-0.0332	0.0037	2.88617e-19	0.35636	0.020555	2.48227e-67	-0.093164	0.011691	1.60107e-15	6.65192e-08	95
HDL	ILMN_2341487	11	C11ORF49	47135993	rs4494268	46994796	A	G	0.141118	0.0515	0.0049	7.75256e-26	0.152988	0.027791	3.69264e-08	0.336628	0.06903	1.07965e-06	0.109327	109
HDL	ILMN_1686516	11	CUGBP1	47446950	rs12419692	47581290	A	C	0.361211	-0.0354	0.0036	8.08959e-23	0.116591	0.020136	7.03086e-09	-0.303626	0.060854	6.05493e-07	9.7121e-07	82
HDL	ILMN_1651788	11	MAP3K11	65121974	rs7946115	65122768	C	G	0.262774	-0.0268	0.0057	2.57936e-06	-0.585469	0.020529	6.72191e-179	0.045775	0.009867	3.49874e-06	0.000406057	114
HDL	ILMN_1781184	11	MYBPC3	47309687	rs7105851	47339851	T	C	0.340397	-0.0267	0.0037	5.3454e-13	-0.639789	0.018499	4.35372e-262	0.041733	0.005908	1.61685e-12	1.31193e-15	206
HDL	ILMN_1814022	11	NR1H3	47246917	rs3758673	47235493	T	C	0.298843	0.0595	0.0045	6.53056e-40	-0.336289	0.020688	2.05669e-59	-0.176931	0.017249	1.09707e-24	0.0163451	213
HDL	ILMN_1652989	11	NUP160	47756881	rs6485788	47830459	G	A	0.197851	0.0407	0.0042	3.30982e-22	-0.173868	0.024239	7.32737e-13	-0.234086	0.040601	8.14304e-09	3.87078e-05	52
HDL	ILMN_1731589	11	PTPRJ	48145957	rs17198607	47984919	T	G	0.143297	0.0525	0.0049	8.7228e-27	0.175478	0.027588	2.00758e-10	0.299182	0.0547	4.51257e-08	0.0415605	105
HDL	ILMN_1791912	11	SIDT2	116573285	rs4938353	116551407	G	A	0.172077	0.0288	0.0044	5.93147e-11	-1.09158	0.020892	<1.00E-300	-0.026384	0.004062	8.3204e-11	1.09554e-11	247
HDL	ILMN_1696463	11	SPI1	47333055	rs1057233	47333024	G	A	0.340397	-0.0267	0.0037	5.3454e-13	-0.81661	0.017139	<1.00E-300	0.032696	0.004583	9.68921e-13	4.5359e-19	214
HDL	ILMN_2392043	11	SPI1	47333121	rs326217	47259851	C	T	0.319582	-0.0258	0.0039	3.70587e-11	0.282678	0.020443	1.73138e-43	-0.09127	0.015294	2.40743e-09	4.29736e-09	119
HDL	ILMN_1731107	12	CCDC92	122987044	rs3768	123065792	T	C	0.191163	0.0316	0.0065	1.16477e-06	0.300218	0.024329	5.5228e-35	0.105257	0.023271	6.09202e-06	1.61083e-05	111
HDL	ILMN_1719064	12	KCTD10	108371032	rs6663	108370986	A	G	0.248723	0.0183	0.004	4.7622e-06	1.12685	0.016271	<1.00E-300	0.01624	0.003557	4.99374e-06	7.007e-08	388
HDL	ILMN_1689156	12	MMAB	108477817	rs918106	108388701	C	T	0.469191	-0.0313	0.0034	3.38876e-20	0.197337	0.019253	1.18768e-24	-0.158612	0.023159	7.44078e-12	0.0772703	101
HDL	ILMN_2183409	12	SCARB1	123828419	rs7954697	123901206	C	A	0.410956	0.0232	0.0035	3.38951e-11	0.232193	0.019462	8.18314e-33	0.099917	0.017244	6.85919e-09	1.15766e-11	33
HDL	ILMN_2388507	14	AKT1	104306841	rs4983559	104348254	G	A	0.377592	0.0197	0.0036	4.44427e-08	-0.321474	0.019522	6.34617e-61	-0.06128	0.011801	2.06946e-07	0.935687	25
HDL	ILMN_2410909	14	AKT1	104306937	rs4983559	104348254	G	A	0.377592	0.0197	0.0036	4.44427e-08	-0.238004	0.019746	1.86888e-33	-0.082772	0.016612	6.26934e-07	0.815451	32
HDL	ILMN_1703335	15	LACTB	61220891	rs1472631	61210792	A	G	0.499098	-0.0188	0.0035	7.81153e-08	-0.544717	0.017908	3.28396e-203	0.034513	0.006525	1.22595e-07	0.0606882	228
HDL	ILMN_1689160	16	DPEP2	66578918	rs2285912	66657962	T	C	0.458221	0.0247	0.0035	1.69961e-12	0.250382	0.019168	5.4048e-39	0.098649	0.015888	5.33481e-10	2.10184e-08	81
HDL	ILMN_1731275	16	DPEP3	66567130	rs255052	66582496	A	G	0.146604	0.068	0.0047	1.92764e-47	-0.487404	0.026604	5.63576e-75	-0.139515	0.012287	7.04554e-30	0.00841078	79
HDL	ILMN_1811650	16	DUS2L	66670652	rs6499163	66800987	T	G	0.179892	0.0604	0.0045	4.48073e-41	0.706448	0.023327	1.85378e-201	0.085498	0.006967	1.29643e-34	4.29416e-13	109
HDL	ILMN_1680037	16	FAM65A	66138119	rs6499137	66229305	G	T	0.056432	0.0722	0.0062	2.42862e-31	-0.514456	0.041451	2.27519e-35	-0.140342	0.016526	2.02682e-17	0.00903706	20
HDL	ILMN_1815102	16	LCAT	66531316	rs255049	66570972	C	T	0.194094	0.0564	0.0044	1.29706e-37	0.142089	0.024455	6.24085e-09	0.396933	0.075007	1.21043e-07	0.0652844	64
HDL	ILMN_1800976	16	NFATC3	66783041	rs12598	66783016	A	G	0.092876	-0.0423	0.0063	1.8899e-11	0.591827	0.032427	2.02104e-74	-0.071474	0.011342	2.94953e-10	0.000178892	64
HDL	ILMN_1685810	16	NFATC3	66812649	rs1125333	66785067	A	C	0.13413	0.0742	0.0069	5.69785e-27	0.296659	0.028179	6.43762e-26	0.250119	0.033248	5.36077e-14	0.356855	57
HDL	ILMN_1707448	17	CRKRS	34941793	rs7219814	34732327	T	C	0.101818	-0.0303	0.0058	1.74968e-07	-0.68778	0.030666	2.07833e-111	0.044055	0.008659	3.61973e-07	6.4409e-06	136
HDL	ILMN_1754489	17	FBXL20	34670510	rs8076462	34653551	G	C	0.25774	-0.0354	0.0055	1.2237e-10	0.296948	0.021806	3.14067e-42	-0.119213	0.020486	5.91572e-09	0.140758	40
HDL	ILMN_2347193	17	GSDMB	35315661	rs9901146	35296869	A	G	0.501803	0.0239	0.0034	2.07406e-12	-0.633898	0.017347	2.39228e-292	-0.037703	0.005462	5.09681e-12	9.7522e-06	150
HDL	ILMN_2300695	17	IKZF3	35175280	rs2517955	35097207	C	T	0.331004	-0.0296	0.0036	1.99767e-16	-0.382499	0.01994	5.17035e-82	0.077386	0.01024	4.11655e-14	3.42682e-05	81
HDL	ILMN_1662174	17	ORMDL3	35331097	rs8076131	35334438	G	A	0.457244	0.0218	0.0035	4.70707e-10	-0.644321	0.017355	1.03868e-301	-0.033834	0.005508	8.11163e-10	4.50743e-05	153
HDL	ILMN_2304495	17	PPP1R1B	35046105	rs879606	35035375	A	G	0.177562	-0.0255	0.0047	5.77822e-08	0.216843	0.025215	7.99945e-18	-0.117597	0.025628	4.46181e-06	0.00036305	97
HDL	ILMN_1655422	18	RPL17	45272170	rs6507928	45308071	G	C	0.287872	-0.035	0.0058	1.59473e-09	0.339426	0.020918	3.25849e-59	-0.103115	0.018231	1.54908e-08	0.000939883	158
HDL	ILMN_2266595	19	LILRA5	59510196	rs1645784	59518852	C	A	0.105576	0.0639	0.0105	1.15973e-09	-0.468988	0.030912	5.45458e-52	-0.136251	0.024123	1.62091e-08	0.0657972	50
HDL	ILMN_2357419	19	LILRA5	59514521	rs1645784	59518852	C	A	0.105576	0.0639	0.0105	1.15973e-09	-0.548981	0.030663	1.10644e-71	-0.116398	0.020201	8.31552e-09	0.0245409	52
HDL	ILMN_1726545	19	LILRA5	59514645	rs1645784	59518852	C	A	0.105576	0.0639	0.0105	1.15973e-09	-0.50277	0.030812	7.43685e-60	-0.127096	0.02229	1.18379e-08	0.0285242	68
HDL	ILMN_1703142	19	MARCH2	8409690	rs3815783	8409025	A	G	0.29193	0.0321	0.0046	2.98856e-12	0.269509	0.021018	1.22579e-37	0.119105	0.019432	8.8228e-10	0.000299724	16
HDL	ILMN_1796316	20	MMP9	44078344	rs3918270	44078746	A	G	0.131049	-0.0337	0.0048	2.20549e-12	0.357531	0.028331	1.64538e-36	-0.094257	0.015363	8.50171e-10	0.000178567	62
HDL	ILMN_1677877	22	UBE2L3	20308212	rs5754217	20269675	T	G	0.203411	-0.0321	0.0059	5.30782e-08	0.864897	0.02098	<1.00E-300	-0.037114	0.006881	6.89423e-08	0.0694536	78
IBD	ILMN_1744713	1	PARK7	7967656	rs3766606	7944784	T	G	0.173204	-0.144298	0.0237	1.13966e-09	0.387018	0.025084	1.0472e-53	-0.372845	0.065833	1.48326e-08	0.0944166	195
IBD	ILMN_1697409	1	TNFRSF14	2479290	rs734999	2503076	T	C	0.483168	-0.086899	0.0168	2.30934e-07	0.377304	0.018714	2.1113e-90	-0.230315	0.045968	5.43496e-07	0.982076	64
IBD	ILMN_1727709	2	GPBAR1	218836705	rs2292550	218848532	C	G	0.405095	0.092497	0.0171	6.33107e-08	0.266395	0.019424	8.28105e-43	0.347218	0.069003	4.85504e-07	0.235366	109
IBD	ILMN_2316386	2	GPBAR1	218836788	rs736730	218828500	C	T	0.440787	0.079899	0.0169	2.2705e-06	0.269054	0.019191	1.18259e-44	0.296962	0.066288	7.46921e-06	0.0229814	120
IBD	ILMN_1665331	3	AMT	49429351	rs1568661	49495962	G	A	0.429366	-0.118698	0.017	2.90499e-12	0.316733	0.019114	1.13914e-61	-0.374758	0.058243	1.23993e-10	3.74218e-15	85
IBD	ILMN_1718023	3	APEH	49695761	rs3197999	49696536	A	G	0.290803	0.171901	0.0181	2.15443e-21	0.230435	0.02113	1.08558e-27	0.745983	0.104158	7.94772e-13	0.0746989	87
IBD	ILMN_1690454	3	C3ORF54	49817335	rs695238	49844162	C	A	0.488879	-0.111398	0.0167	2.5484e-11	-0.153818	0.019295	1.56389e-15	0.724221	0.141565	3.12405e-07	0.0225654	100
IBD	ILMN_1695246	3	KLHDC8B	49188744	rs11706189	49185837	A	C	0.102194	0.152498	0.026	4.48312e-09	0.367471	0.031633	3.39333e-31	0.414993	0.079261	1.64298e-07	0.00690491	70
IBD	ILMN_1738239	3	RBM6	50089486	rs2245365	50072323	A	C	0.477006	0.086902	0.0168	2.30673e-07	0.662351	0.017169	<1.00E-300	0.131203	0.025591	2.946e-07	0.000800984	135
IBD	ILMN_1785252	3	SLC26A6	48638214	rs6773261	48650068	G	A	0.100691	0.172795	0.0265	7.00412e-11	0.293068	0.031992	5.15822e-20	0.589607	0.11099	1.08286e-07	0.137683	49
IBD	ILMN_1794612	3	UBA7	49817694	rs1128535	49841396	T	C	0.488804	-0.111401	0.0167	2.5456e-11	-0.581754	0.017693	4.1823e-237	0.191492	0.029291	6.25425e-11	4.5749e-06	163
IBD	ILMN_1798712	3	USP4	49290127	rs9837625	49190970	T	C	0.103321	0.152901	0.026	4.08238e-09	0.712689	0.03034	5.18087e-122	0.214541	0.037607	1.1651e-08	0.000471406	119
IBD	ILMN_1708375	5	IRF1	131846795	rs2070729	131847820	A	C	0.440712	-0.119302	0.017	2.25475e-12	-0.121421	0.019472	4.50072e-10	0.982542	0.210786	3.14168e-06	0.54785	104
IBD	ILMN_1814737	5	LNPEP	96390373	rs27993	96381359	A	G	0.41862	0.087104	0.017	2.99507e-07	0.302755	0.019224	7.00478e-56	0.287704	0.059048	1.10265e-06	0.00639434	226
IBD	ILMN_1795930	5	PTGER4	40729393	rs6876228	40516156	G	A	0.112113	-0.151802	0.0279	5.30003e-08	-0.261095	0.030544	1.24996e-17	0.581406	0.126667	4.43185e-06	0.000261379	222
IBD	ILMN_1685057	5	SLC22A4	131701894	rs1050152	131704219	T	C	0.421551	0.140301	0.0169	1.0252e-16	-0.46845	0.018568	1.91677e-140	-0.2995	0.037979	3.1236e-15	0.00060806	334
IBD	ILMN_2050911	5	SLC22A4	131707496	rs10058074	131714045	A	G	0.466637	0.120597	0.0167	5.1467e-13	-0.42112	0.018571	7.62466e-114	-0.286372	0.041618	5.94779e-12	2.96138e-05	307
IBD	ILMN_1699357	5	SLC22A5	131758881	rs4705938	131721976	C	T	0.466561	0.121095	0.0167	4.13146e-13	-0.541813	0.017972	1.15547e-199	-0.223499	0.031701	1.78763e-12	0.00773678	370
IBD	ILMN_1671565	6	RNASET2	167263085	rs429083	167303962	T	C	0.464382	-0.097602	0.0167	5.08338e-09	0.990997	0.013913	<1.00E-300	-0.098489	0.016908	5.71663e-09	0.18437	265
IBD	ILMN_1712532	9	CARD9	138378343	rs10781500	138389159	T	C	0.434551	0.1771	0.0171	3.90182e-25	0.691705	0.017119	<1.00E-300	0.256033	0.025521	1.09822e-23	0.331421	105
IBD	ILMN_2112049	9	DNLZ	138376258	rs10747031	138406665	C	G	0.304253	0.0968	0.0197	8.93714e-07	-0.389941	0.020399	1.86364e-81	-0.248243	0.052163	1.94558e-06	2.76386e-09	104
IBD	ILMN_1811301	9	INPP5E	138443158	rs8413	138443132	C	T	0.416141	0.132903	0.0171	7.71916e-15	-0.833129	0.016025	<1.00E-300	-0.159523	0.020753	1.50987e-14	1.59782e-06	113
IBD	ILMN_2380850	9	SDCCAG3	138416922	rs10870165	138436422	T	C	0.471897	0.135204	0.0168	8.42667e-16	-0.294147	0.019013	5.43071e-54	-0.459646	0.064379	9.35718e-13	8.39685e-06	78
IBD	ILMN_1655935	16	ADCY7	48908822	rs4347626	48927264	G	C	0.188608	-0.129703	0.0217	2.27161e-09	0.28531	0.024492	2.31734e-31	-0.454603	0.085485	1.04953e-07	0.000172591	24
IBD	ILMN_1697925	16	APOB48R	28417437	rs151181	28398018	C	T	0.415915	0.102	0.0174	4.57214e-09	0.250349	0.019384	3.69074e-38	0.40743	0.076327	9.40114e-08	0.0240273	31
IBD	ILMN_2082810	16	BRD7	48910469	rs8059133	48928204	C	G	0.159603	-0.133497	0.023	6.46655e-09	0.454823	0.025748	7.84362e-70	-0.293514	0.053229	3.50399e-08	0.0477712	46
IBD	ILMN_1701477	16	CCDC101	28509659	rs480400	28482116	A	G	0.463631	-0.0868	0.0168	2.38268e-07	0.366041	0.018798	1.87254e-84	-0.237134	0.047485	5.91723e-07	0.014076	40
IBD	ILMN_1710571	16	PAPD5	48820794	rs4785412	48942969	C	T	0.159453	-0.136496	0.0231	3.44386e-09	0.249573	0.026281	2.17471e-21	-0.546917	0.109013	5.24917e-07	0.10352	56
IBD	ILMN_1728298	16	SBK1	28242544	rs12446550	28450882	A	G	0.424031	0.107796	0.0171	2.90373e-10	-0.162344	0.019507	8.61515e-17	-0.663994	0.132137	5.03313e-07	0.0319577	15
IBD	ILMN_1738369	16	TUFM	28761873	rs8049439	28745016	C	T	0.404794	0.098495	0.0172	1.02543e-08	0.894295	0.015497	<1.00E-300	0.110137	0.019327	1.2088e-08	0.808009	38
IBD	ILMN_1684628	16	ZFP90	67158448	rs1182968	67131446	C	T	0.218891	-0.092597	0.0199	3.26924e-06	-0.939829	0.019604	<1.00E-300	0.098526	0.021274	3.6325e-06	0.901018	311
IBD	ILMN_2347193	17	GSDMB	35315661	rs9901146	35296869	A	G	0.501803	0.133901	0.0167	1.07443e-15	-0.633898	0.017347	2.39228e-292	-0.211235	0.026972	4.81204e-15	0.0106351	160
IBD	ILMN_2300695	17	IKZF3	35175280	rs2517955	35097207	C	T	0.331004	-0.091001	0.018	4.29026e-07	-0.382499	0.01994	5.17035e-82	0.237912	0.048666	1.01517e-06	0.0695259	86
IBD	ILMN_1662174	17	ORMDL3	35331097	rs8076131	35334438	G	A	0.457244	0.119099	0.0181	4.70291e-11	-0.644321	0.017355	1.03868e-301	-0.184844	0.028529	9.22842e-11	0.0124582	162
IBD	ILMN_2401978	17	STAT3	37719241	rs12949918	37779799	C	T	0.411858	-0.117801	0.0172	7.44281e-12	-0.18104	0.019557	2.10377e-20	0.65069	0.118183	3.67546e-08	0.229507	87
IBD	ILMN_1663618	17	STAT3	37719405	rs957970	37773416	G	A	0.346934	-0.116698	0.0178	5.52452e-11	-0.188113	0.02022	1.36219e-20	0.620361	0.115759	8.36553e-08	0.0273853	103
IBD	ILMN_2183687	20	LIME1	61840872	rs6011066	61834624	G	A	0.31575	-0.146098	0.0186	4.00571e-15	0.460159	0.019897	2.45623e-118	-0.317496	0.042688	1.02607e-13	0.0060282	171
IBD	ILMN_1787509	20	PRIC285	61660036	rs6122134	61708527	T	A	0.413736	-0.1074	0.0173	5.3623e-10	-0.181826	0.019542	1.35013e-20	0.590676	0.114381	2.41596e-07	0.00158981	57
IBD	ILMN_2344079	20	ZGPAT	61837048	rs6062509	61833007	G	T	0.31575	-0.146401	0.0186	3.51798e-15	-0.12442	0.020805	2.22608e-09	1.17667	0.247105	1.91857e-06	0.022607	70
IBD	ILMN_1677877	22	UBE2L3	20308212	rs5754217	20269675	T	G	0.203411	0.128604	0.0207	5.20597e-10	0.864897	0.02098	<1.00E-300	0.148693	0.024204	8.07764e-10	0.850718	83
LDL	ILMN_1716979	1	GSTM4	110000350	rs1010167	110000250	G	C	0.36339	0.025	0.0039	1.45275e-10	-0.533669	0.018797	2.61019e-177	-0.046846	0.007492	4.03013e-10	1.27039e-07	169
LDL	ILMN_1651800	1	GSTM4	110009398	rs1010167	110000250	G	C	0.36339	0.025	0.0039	1.45275e-10	-0.618726	0.0183	1.36214e-250	-0.040406	0.006416	3.01385e-10	8.69632e-07	151
LDL	ILMN_1651373	1	RHD	25505781	rs909832	25626612	G	C	0.404193	0.0238	0.0039	1.0438e-09	-0.717502	0.017146	<1.00E-300	-0.033171	0.005493	1.55373e-09	4.01881e-07	73
LDL	ILMN_2225577	5	C5ORF37	75006101	rs888788	75024092	T	C	0.217087	0.032	0.0045	1.15112e-12	0.306477	0.023157	5.5154e-40	0.104412	0.016668	3.74829e-10	1.14376e-16	152
LDL	ILMN_1899903	5	HS.371060	74934783	rs5744680	74915646	A	G	0.395176	0.0644	0.0037	7.50727e-68	-0.423649	0.018976	2.09969e-110	-0.152013	0.011074	7.02803e-43	7.20321e-06	223
LDL	ILMN_1870658	7	HS.576633	44584344	rs7723	44584318	A	G	0.098212	0.038	0.0064	2.89401e-09	-0.732707	0.031014	2.15054e-123	-0.051862	0.009006	8.49051e-09	0.00116058	185
LDL	ILMN_1721081	7	SP4	21520154	rs12669528	21465146	G	C	0.308762	0.0308	0.0058	1.09418e-07	-0.24874	0.020723	3.42959e-33	-0.123824	0.025498	1.19603e-06	0.0106734	181
LDL	ILMN_1804148	7	TMED4	44585681	rs217373	44578979	A	C	0.44462	-0.0329	0.0037	6.00771e-19	-0.462043	0.018468	3.8054e-138	0.071205	0.008499	5.36224e-17	0.078188	196
LDL	ILMN_1796490	8	GRINA	145139264	rs11136343	145130974	G	A	0.412083	0.0372	0.006	5.64632e-10	-0.483393	0.018563	1.73135e-149	-0.076956	0.012759	1.62543e-09	0.318059	69
LDL	ILMN_2370872	8	GRINA	145139447	rs6995402	145077549	C	T	0.384656	0.0378	0.0055	6.29859e-12	-0.912212	0.015526	<1.00E-300	-0.041438	0.00607	8.72038e-12	0.617266	36
LDL	ILMN_1744268	8	PLEC1	145061726	rs11785060	145118650	T	C	0.374361	0.0425	0.0061	3.23281e-12	-0.315992	0.019574	1.26915e-58	-0.134497	0.021025	1.58596e-10	0.21053	48
LDL	ILMN_1786759	11	C11ORF10	61313884	rs174538	61316657	A	G	0.302224	-0.05	0.004	7.46513e-36	0.35636	0.020555	2.48227e-67	-0.140308	0.013838	3.69663e-24	0.000183036	95
LDL	ILMN_1740737	11	DCPS	125720533	rs638433	125685580	G	T	0.117674	0.0339	0.0059	9.15076e-09	-0.395585	0.029619	1.09545e-40	-0.085696	0.016236	1.30559e-07	1.08241e-05	207
LDL	ILMN_1670134	11	FADS1	61324012	rs968567	61352140	T	C	0.165314	-0.0355	0.0053	2.11128e-11	0.42255	0.025469	8.10696e-62	-0.084014	0.013527	5.26353e-10	2.21884e-10	70
LDL	ILMN_2075065	11	FADS2	61390508	rs968567	61352140	T	C	0.165314	-0.0355	0.0053	2.11128e-11	0.313391	0.025764	4.83951e-34	-0.113277	0.019306	4.42765e-09	2.90186e-07	56
LDL	ILMN_1741632	11	RAB3IL1	61421420	rs2524287	61441126	A	G	0.3292	-0.0203	0.0042	1.34266e-06	0.28029	0.020286	2.01957e-43	-0.072425	0.015875	5.06101e-06	3.08435e-05	147
LDL	ILMN_1737818	12	C12ORF43	119925731	rs2259816	119919970	T	G	0.351292	0.0318	0.0038	5.83954e-17	0.367121	0.019691	1.41449e-77	0.08662	0.011346	2.26503e-14	6.72506e-06	185
LDL	ILMN_2323048	12	ERP29	110945044	rs7970397	111064454	T	C	0.097009	0.0311	0.0066	2.45151e-06	-0.493502	0.032076	2.05104e-53	-0.063019	0.013987	6.6204e-06	0.00149496	90
LDL	ILMN_1674811	12	OASL	119942818	rs2259693	119942378	A	G	0.434626	0.0311	0.0053	4.41284e-09	0.47798	0.018442	4.1808e-148	0.065065	0.011369	1.04611e-08	9.8605e-05	230
LDL	ILMN_1681721	12	OASL	119949968	rs2259693	119942378	A	G	0.434626	0.0311	0.0053	4.41284e-09	0.292332	0.019158	1.43762e-52	0.106386	0.019424	4.32828e-08	0.000154242	168
LDL	ILMN_1752046	12	SH2B3	110373489	rs2239195	110365692	T	G	0.209423	0.0261	0.005	1.78923e-07	-0.284719	0.023524	1.01144e-33	-0.091669	0.019125	1.6412e-06	0.47326	78
LDL	ILMN_1735679	16	DHX38	70704002	rs2240243	70695062	A	G	0.361737	0.0224	0.0038	3.75279e-09	0.234295	0.019935	6.84051e-32	0.095606	0.018145	1.37086e-07	3.16421e-10	143
LDL	ILMN_1812433	16	HP	70652025	rs7197453	70636628	C	G	0.367072	0.0241	0.0039	6.43102e-10	-0.598684	0.018377	8.65593e-233	-0.040255	0.00663	1.26937e-09	2.87627e-10	306
LDL	ILMN_1718706	17	ERAL1	24212105	rs901975	24213900	A	G	0.202209	-0.0308	0.0065	2.15347e-06	-0.337259	0.02371	6.4758e-46	0.091324	0.020314	6.93803e-06	0.19166	66
LDL	ILMN_2134224	19	ATP13A1	19617046	rs2304130	19650528	G	A	0.087541	-0.0885	0.0072	1.00414e-34	1.16614	0.030374	<1.00E-300	-0.075892	0.006483	1.18247e-31	0.0241646	121
LDL	ILMN_1726181	19	C19ORF52	10901584	rs11085752	10926409	C	A	0.418019	-0.0434	0.0053	2.64108e-16	-0.18908	0.0195	3.12259e-22	0.229533	0.036689	3.9445e-10	4.01963e-06	97
LDL	ILMN_1673682	19	GATAD2A	19478681	rs6909	19480542	G	A	0.350917	-0.0273	0.004	8.79253e-12	0.5788	0.018715	5.12168e-210	-0.047167	0.007077	2.653e-11	1.61728e-14	172
LDL	ILMN_1685631	19	KIAA0892	19330241	rs2301668	19313249	A	G	0.183574	-0.0455	0.0048	2.56322e-21	-1.04983	0.020509	<1.00E-300	0.04334	0.00465	1.15577e-20	6.365e-06	161
LDL	ILMN_1718303	19	PVRL2	50073700	rs11879589	50065116	A	G	0.094379	0.035	0.0064	4.53221e-08	0.967527	0.030417	4.93117e-222	0.036175	0.006712	7.05858e-08	1.96279e-36	34
LDL	ILMN_1814173	19	SMARCA4	11033860	rs12232780	10993080	A	G	0.307635	-0.0619	0.0057	1.79437e-27	-0.134546	0.020943	1.32273e-10	0.460064	0.083203	3.21353e-08	6.05386e-06	61
LDL	ILMN_1764709	20	MAFB	38748248	rs2902941	38524928	G	A	0.342501	-0.0258	0.0039	3.70587e-11	0.184812	0.020289	8.30257e-20	-0.139601	0.02608	8.66313e-08	0.116643	75
SBP	ILMN_1682165	10	NT5C2	104837952	rs11191593	104929205	C	T	0.088218	-1.0749	0.173197	5.42605e-10	0.530796	0.033427	8.84387e-57	-2.02508	0.350333	7.45073e-09	1.85107e-05	154
SBP	ILMN_1754121	15	CSK	72882427	rs936226	72856335	C	T	0.277803	-0.650807	0.107784	1.55977e-09	0.508209	0.020509	1.47641e-135	-1.28059	0.218292	4.45315e-09	1.10717e-38	64
SBP	ILMN_1693650	15	FES	89239859	rs2521501	89238392	T	A	0.332432	0.724388	0.13692	1.21927e-07	-0.457456	0.019617	2.81283e-120	-1.58352	0.306915	2.47656e-07	2.72457e-13	110
SBP	ILMN_1811648	17	DCAKD	40456302	rs4793172	40487006	A	T	0.37098	-0.491093	0.100827	1.11223e-06	-0.51923	0.01878	2.91114e-168	0.94581	0.197175	1.61218e-06	7.08474e-21	129
TC	ILMN_1716979	1	GSTM4	110000350	rs1010167	110000250	G	C	0.36339	0.0208	0.0038	4.40774e-08	-0.533669	0.018797	2.61019e-177	-0.038975	0.007252	7.67079e-08	1.56122e-06	169
TC	ILMN_1651800	1	GSTM4	110009398	rs1010167	110000250	G	C	0.36339	0.0208	0.0038	4.40774e-08	-0.618726	0.0183	1.36214e-250	-0.033617	0.006222	6.54131e-08	1.20228e-05	151
TC	ILMN_1651373	1	RHD	25505781	rs909832	25626612	G	C	0.404193	0.0203	0.0038	9.18733e-08	-0.717502	0.017146	<1.00E-300	-0.028293	0.005339	1.16376e-07	6.13316e-06	73
TC	ILMN_1798654	2	MCM6	136314662	rs4988226	136327068	A	G	0.263826	0.0284	0.0055	2.42198e-07	0.591872	0.020464	6.14862e-184	0.047983	0.009439	3.71008e-07	0.0112818	183
TC	ILMN_1726417	2	MRPL33	27850842	rs13013484	27842325	G	A	0.260821	-0.0306	0.0039	4.28991e-15	-0.195889	0.021934	4.22584e-19	0.156211	0.026501	3.75869e-09	0.00449358	157
TC	ILMN_1732810	2	SNX17	27453289	rs3739095	27410225	A	G	0.439059	-0.0223	0.0037	1.67003e-09	-0.234425	0.019285	5.3396e-34	0.095126	0.017617	6.67334e-08	3.5497e-05	142
TC	ILMN_2225577	5	C5ORF37	75006101	rs888788	75024092	T	C	0.217087	0.0294	0.0044	2.35996e-11	0.306477	0.023157	5.5154e-40	0.095929	0.016083	2.45004e-09	2.72274e-17	152
TC	ILMN_1899903	5	HS.371060	74934783	rs5744680	74915646	A	G	0.395176	0.0603	0.0036	5.66263e-63	-0.423649	0.018976	2.09969e-110	-0.142335	0.010623	6.18974e-41	6.24495e-06	223
TC	ILMN_1704253	6	C6ORF106	34663291	rs3800461	34724300	C	G	0.12624	-0.044	0.0076	7.06073e-09	0.26314	0.028991	1.11953e-19	-0.167212	0.034257	1.05503e-06	0.179116	71
TC	ILMN_1680673	6	NT5DC1	116673006	rs9387383	116529540	G	A	0.454088	-0.0178	0.0036	7.63613e-07	-0.254147	0.019173	4.20753e-40	0.070038	0.015118	3.61033e-06	0.00197328	240
TC	ILMN_1684227	7	GPR146	1065306	rs1997243	1050303	G	A	0.15532	0.0332	0.005	3.13683e-11	0.884616	0.02388	2.1916e-300	0.03753	0.005742	6.32544e-11	0.0338128	130
TC	ILMN_1870658	7	HS.576633	44584344	rs7723	44584318	A	G	0.098212	0.0365	0.0062	3.93039e-09	-0.732707	0.031014	2.15054e-123	-0.049815	0.008721	1.1139e-08	0.00200252	185
TC	ILMN_1804148	7	TMED4	44585681	rs217373	44578979	A	C	0.44462	-0.0316	0.0036	1.66736e-18	-0.462043	0.018468	3.8054e-138	0.068392	0.008257	1.2032e-16	0.103512	196
TC	ILMN_1796490	8	GRINA	145139264	rs11136343	145130974	G	A	0.412083	0.0299	0.0058	2.53398e-07	-0.483393	0.018563	1.73135e-149	-0.061854	0.012231	4.2584e-07	0.179572	69
TC	ILMN_2370872	8	GRINA	145139447	rs6995402	145077549	C	T	0.384656	0.0328	0.0054	1.24705e-09	-0.912212	0.015526	<1.00E-300	-0.035957	0.005951	1.52336e-09	0.510907	36
TC	ILMN_1716596	8	NSMAF	59658786	rs2279460	59670929	T	C	0.325368	0.0297	0.0053	2.09735e-08	0.434627	0.019832	1.8743e-106	0.068335	0.012587	5.66418e-08	2.24645e-05	186
TC	ILMN_1744268	8	PLEC1	145061726	rs11785060	145118650	T	C	0.374361	0.0363	0.0059	7.62506e-10	-0.315992	0.019574	1.26915e-58	-0.114876	0.019981	8.9695e-09	0.429146	48
TC	ILMN_1786759	11	C11ORF10	61313884	rs174538	61316657	A	G	0.302224	-0.0461	0.0038	7.18506e-34	0.35636	0.020555	2.48227e-67	-0.129364	0.013015	2.79667e-23	2.27711e-05	95
TC	ILMN_1670134	11	FADS1	61324012	rs968567	61352140	T	C	0.165314	-0.0316	0.0051	5.78873e-10	0.42255	0.025469	8.10696e-62	-0.074784	0.012884	6.45589e-09	6.94898e-11	70
TC	ILMN_2075065	11	FADS2	61390508	rs968567	61352140	T	C	0.165314	-0.0316	0.0051	5.78873e-10	0.313391	0.025764	4.83951e-34	-0.100833	0.018263	3.36951e-08	1.21773e-07	56
TC	ILMN_1741632	11	RAB3IL1	61421420	rs2524287	61441126	A	G	0.3292	-0.0206	0.004	2.60486e-07	0.28029	0.020286	2.01957e-43	-0.073495	0.01523	1.39528e-06	2.72722e-06	147
TC	ILMN_1791912	11	SIDT2	116573285	rs4938353	116551407	G	A	0.172077	0.0378	0.0046	2.07978e-16	-1.09158	0.020892	<1.00E-300	-0.034629	0.004266	4.75448e-16	2.67211e-08	247
TC	ILMN_2400935	11	TAGLN	116579353	rs1871757	116535791	T	A	0.172002	0.0497	0.0067	1.18982e-13	-0.376697	0.025186	1.40897e-50	-0.131936	0.019854	3.0222e-11	3.42627e-05	84
TC	ILMN_1737818	12	C12ORF43	119925731	rs2259816	119919970	T	G	0.351292	0.0266	0.0037	6.51772e-13	0.367121	0.019691	1.41449e-77	0.072456	0.010802	1.97618e-11	4.37092e-06	185
TC	ILMN_1689156	12	MMAB	108477817	rs918106	108388701	C	T	0.469191	-0.0213	0.0035	1.15973e-09	0.197337	0.019253	1.18768e-24	-0.107937	0.020627	1.6693e-07	0.222805	101
TC	ILMN_1674811	12	OASL	119942818	rs2259693	119942378	A	G	0.434626	0.0288	0.0052	3.0514e-08	0.47798	0.018442	4.1808e-148	0.060254	0.011125	6.08862e-08	0.00155169	230
TC	ILMN_1681721	12	OASL	119949968	rs2259693	119942378	A	G	0.434626	0.0288	0.0052	3.0514e-08	0.292332	0.019158	1.43762e-52	0.098518	0.018924	1.92822e-07	0.00142535	168
TC	ILMN_1752046	12	SH2B3	110373489	rs2239195	110365692	T	G	0.209423	0.0231	0.0048	1.49054e-06	-0.284719	0.023524	1.01144e-33	-0.081133	0.018142	7.75027e-06	0.180587	78
TC	ILMN_1693394	16	BCKDK	31031338	rs2032915	31024914	T	C	0.388488	-0.0172	0.0036	1.77243e-06	0.272707	0.019552	3.24831e-44	-0.063071	0.013954	6.18552e-06	0.00046966	92
TC	ILMN_1735679	16	DHX38	70704002	rs2240243	70695062	A	G	0.361737	0.0228	0.0037	7.17583e-10	0.234295	0.019935	6.84051e-32	0.097313	0.017831	4.82902e-08	2.58312e-10	143
TC	ILMN_1731275	16	DPEP3	66567130	rs255052	66582496	A	G	0.146604	0.027	0.0049	3.58418e-08	-0.487404	0.026604	5.63576e-75	-0.055396	0.010498	1.31522e-07	0.361718	79
TC	ILMN_1811650	16	DUS2L	66670652	rs6499163	66800987	T	G	0.179892	0.0214	0.0047	5.28381e-06	0.706448	0.023327	1.85378e-201	0.030292	0.006728	6.71316e-06	0.000308876	109
TC	ILMN_1812433	16	HP	70652025	rs7197453	70636628	C	G	0.367072	0.0246	0.0038	9.56417e-11	-0.598684	0.018377	8.65593e-233	-0.04109	0.006471	2.15975e-10	3.45581e-11	306
TC	ILMN_2300695	17	IKZF3	35175280	rs2517955	35097207	C	T	0.331004	-0.0183	0.0038	1.46619e-06	-0.382499	0.01994	5.17035e-82	0.047843	0.010243	2.99961e-06	0.00277543	81
TC	ILMN_2134224	19	ATP13A1	19617046	rs2304130	19650528	G	A	0.087541	-0.1039	0.0069	3.06036e-51	1.16614	0.030374	<1.00E-300	-0.089098	0.006356	1.204e-44	0.00810994	121
TC	ILMN_1726181	19	C19ORF52	10901584	rs11085752	10926409	C	A	0.418019	-0.0338	0.0052	8.032e-11	-0.18908	0.0195	3.12259e-22	0.17876	0.033109	6.69649e-08	8.41256e-06	97
TC	ILMN_1673682	19	GATAD2A	19478681	rs6909	19480542	G	A	0.350917	-0.0313	0.0039	1.00997e-15	0.5788	0.018715	5.12168e-210	-0.054077	0.006961	7.95203e-15	6.01426e-18	172
TC	ILMN_1805693	19	GMIP	19601559	rs1476459	19581028	A	C	0.265479	0.0226	0.0043	1.47371e-07	-0.233297	0.021738	7.18729e-27	-0.096872	0.020523	2.35631e-06	1.71804e-06	110
TC	ILMN_1685631	19	KIAA0892	19330241	rs2301668	19313249	A	G	0.183574	-0.0522	0.0047	1.16795e-28	-1.04983	0.020509	<1.00E-300	0.049722	0.004581	1.9122e-27	1.02417e-07	161
TC	ILMN_1780987	19	RFXANK	19170506	rs11668319	19156875	G	A	0.144124	-0.0566	0.0079	7.80385e-13	0.246547	0.027418	2.4269e-19	-0.22957	0.04097	2.10181e-08	2.62214e-08	67
TC	ILMN_1814173	19	SMARCA4	11033860	rs12232780	10993080	A	G	0.307635	-0.0494	0.0056	1.13009e-18	-0.134546	0.020943	1.32273e-10	0.367159	0.070699	2.06659e-07	1.60992e-05	61
TC	ILMN_1764709	20	MAFB	38748248	rs2902941	38524928	G	A	0.342501	-0.0227	0.0037	8.50868e-10	0.184812	0.020289	8.30257e-20	-0.122828	0.024138	3.60708e-07	0.0251151	75
TC	ILMN_2372011	20	SCAND1	34005537	rs11167280	34023940	A	G	0.101067	-0.0394	0.0086	4.61884e-06	-0.645565	0.030948	1.24071e-96	0.061032	0.013639	7.65029e-06	0.0751152	127
TG	ILMN_1687430	2	EIF2B4	27440911	rs1260345	27556999	G	A	0.414788	-0.0492	0.0048	1.18344e-24	0.117074	0.019628	2.45171e-09	-0.420246	0.081517	2.53214e-07	0.00309923	38
TG	ILMN_1726417	2	MRPL33	27850842	rs13013484	27842325	G	A	0.260821	-0.0507	0.0036	4.8087e-45	-0.195889	0.021934	4.22584e-19	0.258821	0.034316	4.62051e-14	5.68635e-05	157
TG	ILMN_1670096	2	NRBP1	27518384	rs11684134	27411756	G	A	0.451833	-0.0595	0.0048	2.75269e-35	-0.10721	0.019441	3.49306e-08	0.554984	0.110147	4.68944e-07	0.180417	85
TG	ILMN_1732810	2	SNX17	27453289	rs3739095	27410225	A	G	0.439059	-0.0692	0.0035	5.2469e-87	-0.234425	0.019285	5.3396e-34	0.295191	0.028506	3.96145e-25	3.95379e-09	142
TG	ILMN_1683844	4	HSD17B13	88444865	rs10433937	88449124	G	T	0.283664	0.0267	0.0053	4.71071e-07	0.207821	0.021335	2.01841e-22	0.128476	0.028712	7.65094e-06	0.000114935	114
TG	ILMN_1786444	8	LPL	19868736	rs11991231	19952192	C	T	0.10783	-0.1649	0.0056	1.39875e-190	0.28513	0.031037	4.04773e-20	-0.578332	0.065945	1.78843e-18	0.000370334	110
TG	ILMN_1786759	11	C11ORF10	61313884	rs174538	61316657	A	G	0.302224	0.0387	0.0036	5.92616e-27	0.35636	0.020555	2.48227e-67	0.108598	0.011887	6.47017e-20	5.3745e-08	95
TG	ILMN_1670134	11	FADS1	61324012	rs968567	61352140	T	C	0.165314	0.0272	0.0047	7.15549e-09	0.42255	0.025469	8.10696e-62	0.064371	0.01178	4.64638e-08	7.46441e-11	70
TG	ILMN_2075065	11	FADS2	61390508	rs968567	61352140	T	C	0.165314	0.0272	0.0047	7.15549e-09	0.313391	0.025764	4.83951e-34	0.086793	0.016608	1.73296e-07	1.33263e-07	56
TG	ILMN_1814022	11	NR1H3	47246917	rs3758673	47235493	T	C	0.298843	-0.0195	0.0042	3.43624e-06	-0.336289	0.020688	2.05669e-59	0.057986	0.012989	8.03223e-06	0.0416938	213
TG	ILMN_1699545	11	PCSK7	116581221	rs7107152	116561290	A	G	0.22648	0.0351	0.0056	3.6605e-10	0.437748	0.02239	4.04094e-85	0.080183	0.013434	2.39244e-09	8.21787e-17	185
TG	ILMN_1791912	11	SIDT2	116573285	rs4938353	116551407	G	A	0.172077	0.0425	0.0043	4.89797e-23	-1.09158	0.020892	<1.00E-300	-0.038934	0.004009	2.69359e-22	2.89659e-19	247
TG	ILMN_2392043	11	SPI1	47333121	rs326217	47259851	C	T	0.319582	0.0185	0.0037	5.73303e-07	0.282678	0.020443	1.73138e-43	0.065446	0.013919	2.57562e-06	0.00106472	119
TG	ILMN_2400935	11	TAGLN	116579353	rs1871757	116535791	T	A	0.172002	0.047	0.0061	1.30927e-14	-0.376697	0.025186	1.40897e-50	-0.124769	0.018216	7.41176e-12	4.6295e-14	84
TG	ILMN_1778668	11	TAGLN	116580604	rs10790177	116553627	A	G	0.228659	0.0284	0.0055	2.42198e-07	-0.925386	0.019301	<1.00E-300	-0.03069	0.005978	2.83728e-07	6.87127e-23	242
TG	ILMN_2350801	14	SLC25A29	99827457	rs10134767	99833707	T	G	0.282837	0.0255	0.0055	3.54592e-06	0.710519	0.019211	2.03835e-299	0.035889	0.007801	4.21768e-06	2.47443e-05	117
TG	ILMN_1697544	14	SLC25A29	99827577	rs10134767	99833707	T	G	0.282837	0.0255	0.0055	3.54592e-06	0.71616	0.019172	2.1214e-305	0.035607	0.007739	4.20348e-06	2.49776e-05	128
TG	ILMN_1693394	16	BCKDK	31031338	rs2032915	31024914	T	C	0.388488	-0.0211	0.0034	5.43909e-10	0.272707	0.019552	3.24831e-44	-0.077372	0.013646	1.42826e-08	0.180154	92
TG	ILMN_1739236	16	ZNF668	30979783	rs10871454	30955580	T	C	0.377142	-0.0253	0.0048	1.35806e-07	0.397962	0.01926	7.5447e-95	-0.063574	0.012448	3.26827e-07	0.0430297	84
TG	ILMN_2134224	19	ATP13A1	19617046	rs2304130	19650528	G	A	0.087541	-0.085	0.0064	2.97388e-40	1.16614	0.030374	<1.00E-300	-0.07289	0.005807	3.90183e-36	0.000817439	121
TG	ILMN_1673682	19	GATAD2A	19478681	rs6909	19480542	G	A	0.350917	-0.026	0.0036	5.11448e-13	0.5788	0.018715	5.12168e-210	-0.044921	0.006387	2.02134e-12	2.51869e-16	172
TG	ILMN_1685631	19	KIAA0892	19330241	rs2301668	19313249	A	G	0.183574	-0.046	0.0043	1.04365e-26	-1.04983	0.020509	<1.00E-300	0.043816	0.004184	1.16846e-25	3.78754e-07	161
TG	ILMN_2337336	19	PVRL2	50069517	rs11672399	50068938	A	C	0.078148	-0.0443	0.0091	1.12658e-06	0.953316	0.0337	4.81175e-176	-0.046469	0.009686	1.6057e-06	3.5637e-08	27
TG	ILMN_1718303	19	PVRL2	50073700	rs11879589	50065116	A	G	0.094379	-0.0371	0.0058	1.58925e-10	0.967527	0.030417	4.93117e-222	-0.038345	0.006115	3.58712e-10	9.8032e-09	34
TG	ILMN_1796316	20	MMP9	44078344	rs3918270	44078746	A	G	0.131049	0.0304	0.0047	9.92526e-11	0.357531	0.028331	1.64538e-36	0.085027	0.014772	8.6095e-09	6.4337e-06	62
UC	ILMN_1744713	1	PARK7	7967656	rs3766606	7944784	T	G	0.173204	-0.161802	0.0298	5.64862e-08	0.387018	0.025084	1.0472e-53	-0.418073	0.081628	3.02798e-07	0.0877035	195
UC	ILMN_1697409	1	TNFRSF14	2479290	rs734999	2503076	T	C	0.483168	-0.129801	0.0213	1.10155e-09	0.377304	0.018714	2.1113e-90	-0.344023	0.058975	5.43335e-09	0.134579	64
UC	ILMN_1727709	2	GPBAR1	218836705	rs2292550	218848532	C	G	0.405095	0.114203	0.0216	1.2421e-07	0.266395	0.019424	8.28105e-43	0.428699	0.086899	8.08539e-07	0.119215	109
UC	ILMN_1718023	3	APEH	49695761	rs3197999	49696536	A	G	0.290803	0.168696	0.0228	1.37277e-13	0.230435	0.02113	1.08558e-27	0.732075	0.119566	9.19727e-10	0.197711	87
UC	ILMN_1695246	3	KLHDC8B	49188744	rs11706189	49185837	A	C	0.102194	0.158003	0.0326	1.25516e-06	0.367471	0.031633	3.39333e-31	0.429974	0.096126	7.71243e-06	0.00150716	70
UC	ILMN_1785252	3	SLC26A6	48638214	rs6773261	48650068	G	A	0.100691	0.192299	0.0331	6.26064e-09	0.293068	0.031992	5.15822e-20	0.656158	0.133741	9.28649e-07	0.00837404	49
UC	ILMN_1794612	3	UBA7	49817694	rs1128535	49841396	T	C	0.488804	-0.107697	0.0212	3.77381e-07	-0.581754	0.017693	4.1823e-237	0.185124	0.036874	5.15477e-07	0.000298362	163
UC	ILMN_1798712	3	USP4	49290127	rs9837625	49190970	T	C	0.103321	0.158302	0.0326	1.19846e-06	0.712689	0.03034	5.18087e-122	0.222119	0.046709	1.98107e-06	0.00162992	119
UC	ILMN_1685057	5	SLC22A4	131701894	rs1050152	131704219	T	C	0.421551	0.097299	0.0213	4.92322e-06	-0.46845	0.018568	1.91677e-140	-0.207704	0.046208	6.9587e-06	0.0255396	334
UC	ILMN_1683811	7	TNPO3	128382606	rs3807306	128367916	T	G	0.495867	0.101599	0.0215	2.29487e-06	-0.477442	0.018267	1.38947e-150	-0.2128	0.045762	3.31673e-06	0.68566	125
UC	ILMN_1712532	9	CARD9	138378343	rs10781500	138389159	T	C	0.434551	0.152901	0.0213	7.04979e-13	0.691705	0.017119	<1.00E-300	0.22105	0.031276	1.57415e-12	0.3932	105
UC	ILMN_1811301	9	INPP5E	138443158	rs8413	138443132	C	T	0.416141	0.108599	0.0215	4.39226e-07	-0.833129	0.016025	<1.00E-300	-0.130351	0.025928	4.97047e-07	0.00115343	113
UC	ILMN_2380850	9	SDCCAG3	138416922	rs10870165	138436422	T	C	0.471897	0.108899	0.0212	2.7952e-07	-0.294147	0.019013	5.43071e-54	-0.37022	0.075941	1.08769e-06	0.000228606	78
UC	ILMN_2347193	17	GSDMB	35315661	rs9901146	35296869	A	G	0.501803	0.132904	0.0211	3.00049e-10	-0.633898	0.017347	2.39228e-292	-0.209661	0.033777	5.39317e-10	0.0303172	160
UC	ILMN_1662174	17	ORMDL3	35331097	rs8076131	35334438	G	A	0.457244	0.112296	0.0223	4.7616e-07	-0.644321	0.017355	1.03868e-301	-0.174285	0.034927	6.03832e-07	0.00890898	162
UC	ILMN_2183687	20	LIME1	61840872	rs6011066	61834624	G	A	0.31575	-0.121598	0.0234	2.03082e-07	0.460159	0.019897	2.45623e-118	-0.264252	0.05212	3.97634e-07	0.0220629	171
UC	ILMN_1815656	20	SERINC3	42562400	rs4812835	42506120	T	A	0.459122	-0.114596	0.0218	1.46675e-07	0.304768	0.019016	8.33247e-58	-0.37601	0.075279	5.88763e-07	4.73838e-05	133
Top cis-eQTL = the top associated cis-eQTL of the probe in the Westra eQTL data; bp_probe = physical positions of probes (hg18); bp_cis-eQTL = physical positions of top cis-eQTLs (hg18); PeQTL = p-value of the top-cis-eQTL in the Westra data; PGWAS = p-value of the top-cis-eQTL in GWAS; bXY = the estimated effect size of gene expression on trait from the SMR method; SESMR = standard error for bXY…

## Sheet: S3 SMR and HEIDI
Supplemental Table S3 Results for probes that passed the SMR (PSMR < 8.4E-06) and HEIDI (PHEIDI ≥ 0.05) tests
Trait	Probe ID	ProbeChr	Gene	bp_probe	Top cis-eQTL	bp_cis-eQTL	A1	A2	Freq	b_GWAS	se_GWAS	PGWAS	b_eQTL	se_eQTL	PeQTL	bXY	SESMR	PSMR	PHEIDI	nsnp
ALZ	ILMN_1806721	11	MS4A2	59622272	rs502581	59616754	T	G	0.433273	-0.0931	0.0162	9.08871e-09	0.193722	0.019399	1.7564e-23	-0.480586	0.096485	6.32706e-07	0.0524276	151
ALZ	ILMN_2370336	11	MS4A4A	59832444	rs11827324	59856488	G	A	0.375038	-0.1133	0.0166	8.7741e-12	-0.149998	0.019936	5.30879e-14	0.755346	0.149418	4.29817e-07	0.705712	174
BIP1	ILMN_1665280	3	SPCS1	52716775	rs998909	52780133	G	A	0.420123	-0.117694	0.0237	6.83488e-07	0.254098	0.019346	2.09878e-39	-0.463184	0.099715	3.39979e-06	0.149744	155
CAD	ILMN_1696394	1	IL6R	152693623	rs4537545	152685503	T	C	0.404268	-0.048506	0.009446	2.82263e-07	-0.220059	0.019539	2.01434e-29	0.220423	0.047178	2.97985e-06	0.472137	75
CAD	ILMN_2190084	2	VAMP8	85662579	rs1058588	85662382	T	C	0.421626	0.058173	0.009527	1.0196e-09	-0.762427	0.016632	<1.00E-300	-0.0763	0.012606	1.42306e-09	0.167129	190
CAD	ILMN_1785175	11	SWAP70	9729705	rs360136	9730093	C	A	0.421927	-0.050491	0.009409	8.04689e-08	0.341756	0.019079	9.34333e-72	-0.14774	0.028741	2.74178e-07	0.428392	231
CAD	ILMN_1713380	14	EIF2B2	74545727	rs175016	74529386	T	C	0.474827	-0.042887	0.00937	4.71789e-06	-0.622338	0.017453	1.7833e-278	0.068913	0.01518	5.63311e-06	0.23355	189
CAD	ILMN_1712430	17	ATP5G1	44325229	rs1962412	44325258	T	C	0.28141	-0.050328	0.010163	7.34608e-07	-0.296889	0.021189	1.32282e-44	0.169518	0.036307	3.0271e-06	0.267806	127
CD	ILMN_1718852	2	PLCL1	198720787	rs2117339	198623979	C	T	0.485723	0.112497	0.0228	8.05293e-07	0.217889	0.019182	6.68345e-30	0.516304	0.114086	6.02314e-06	0.138234	216
CD	ILMN_1708375	5	IRF1	131846795	rs2070729	131847820	A	C	0.440712	-0.160497	0.0233	5.64621e-12	-0.121421	0.019472	4.50072e-10	1.32182	0.285935	3.78583e-06	0.0936959	104
CD	ILMN_1671565	6	RNASET2	167263085	rs429083	167303962	T	C	0.464382	-0.155497	0.0228	9.10243e-12	0.990997	0.013913	<1.00E-300	-0.156909	0.023112	1.12934e-11	0.212018	265
CD	ILMN_1712532	9	CARD9	138378343	rs10781500	138389159	T	C	0.434551	0.212002	0.0235	1.85786e-19	0.691705	0.017119	<1.00E-300	0.306491	0.03481	1.31352e-18	0.496523	105
CD	ILMN_2122952	10	CISD1	59707058	rs1199098	59619742	T	C	0.213856	-0.135396	0.0281	1.44741e-06	-0.911609	0.020087	<1.00E-300	0.148524	0.030998	1.65595e-06	0.16556	241
CD	ILMN_2122953	10	CISD1	59717499	rs1550773	59714447	A	T	0.211903	-0.1336	0.0281	1.9899e-06	-0.949284	0.019851	<1.00E-300	0.140738	0.029747	2.23283e-06	0.127765	217
CD	ILMN_1728298	16	SBK1	28242544	rs12446550	28450882	A	G	0.424031	0.1409	0.0232	1.25313e-09	-0.162344	0.019507	8.61515e-17	-0.867911	0.176911	9.29943e-07	0.125512	15
CD	ILMN_1738369	16	TUFM	28761873	rs8049439	28745016	C	T	0.404794	0.138894	0.0234	2.92675e-09	0.894295	0.015497	<1.00E-300	0.155311	0.026304	3.53711e-09	0.783993	38
CD	ILMN_1662174	17	ORMDL3	35331097	rs8076131	35334438	G	A	0.457244	0.119099	0.0254	2.74633e-06	-0.644321	0.017355	1.03868e-301	-0.184844	0.039734	3.28764e-06	0.0512255	162
CD	ILMN_2401978	17	STAT3	37719241	rs12949918	37779799	C	T	0.411858	-0.128604	0.0234	3.88703e-08	-0.18104	0.019557	2.10377e-20	0.710365	0.150317	2.29242e-06	0.317178	87
CD	ILMN_2183687	20	LIME1	61840872	rs6011066	61834624	G	A	0.31575	-0.162399	0.0254	1.61942e-10	0.460159	0.019897	2.45623e-118	-0.352921	0.057269	7.15959e-10	0.160047	171
CD	ILMN_1677877	22	UBE2L3	20308212	rs5754217	20269675	T	G	0.203411	0.166996	0.028	2.459e-09	0.864897	0.02098	<1.00E-300	0.193082	0.032711	3.57594e-09	0.761547	83
CIGPERDAY	ILMN_1682098	15	PSMA4	76625119	rs7164594	76590112	T	C	0.223099	-1.009	0.0993	2.95636e-24	-0.230326	0.023091	1.96355e-23	4.38076	0.615427	1.09316e-12	0.175844	132
CIGPERDAY	ILMN_2198376	15	PSMA4	76628390	rs931794	76613235	G	A	0.350842	0.9965	0.0853	1.56993e-31	0.13744	0.020244	1.12707e-11	7.25045	1.23518	4.35869e-09	0.426577	93
COLLEGE	ILMN_1723684	1	DARC	157442632	rs12075	157441978	G	A	0.454914	0.041864	0.009	3.29404e-06	-0.409984	0.018655	4.78003e-107	-0.102112	0.022438	5.34522e-06	0.465637	110
EDUYEARS	ILMN_1718023	3	APEH	49695761	rs3197999	49696536	A	G	0.290803	0.02	0.004	5.73303e-07	0.230435	0.02113	1.08558e-27	0.086792	0.019096	5.49195e-06	0.0751994	88
EDUYEARS	ILMN_2343048	12	ABCB9	121979546	rs1615350	122216288	C	T	0.247896	0.019	0.004	2.03417e-06	0.302732	0.022084	9.04897e-43	0.062762	0.013984	7.18283e-06	0.746577	53
EDUYEARS	ILMN_1738369	16	TUFM	28761873	rs8049439	28745016	C	T	0.404794	-0.021	0.004	1.52099e-07	0.894295	0.015497	<1.00E-300	-0.023482	0.004491	1.70976e-07	0.105058	37
HDL	ILMN_1759983	1	DR1	93600190	rs4847240	93590534	A	G	0.367749	0.0261	0.005	1.78923e-07	0.361572	0.019501	9.60717e-77	0.072185	0.014366	5.04314e-07	0.417588	147
HDL	ILMN_1738239	3	RBM6	50089486	rs2245365	50072323	A	C	0.477006	0.0236	0.0047	5.13292e-07	0.662351	0.017169	<1.00E-300	0.035631	0.007156	6.38222e-07	0.313394	129
HDL	ILMN_1684227	7	GPR146	1065306	rs1997243	1050303	G	A	0.15532	0.0248	0.0048	2.38306e-07	0.884616	0.02388	2.1916e-300	0.028035	0.005479	3.10209e-07	0.219757	130
HDL	ILMN_2341487	11	C11ORF49	47135993	rs4494268	46994796	A	G	0.141118	0.0515	0.0049	7.75256e-26	0.152988	0.027791	3.69264e-08	0.336628	0.06903	1.07965e-06	0.109327	109
HDL	ILMN_1689156	12	MMAB	108477817	rs918106	108388701	C	T	0.469191	-0.0313	0.0034	3.38876e-20	0.197337	0.019253	1.18768e-24	-0.158612	0.023159	7.44078e-12	0.0772703	101
HDL	ILMN_2388507	14	AKT1	104306841	rs4983559	104348254	G	A	0.377592	0.0197	0.0036	4.44427e-08	-0.321474	0.019522	6.34617e-61	-0.06128	0.011801	2.06946e-07	0.935687	25
HDL	ILMN_2410909	14	AKT1	104306937	rs4983559	104348254	G	A	0.377592	0.0197	0.0036	4.44427e-08	-0.238004	0.019746	1.86888e-33	-0.082772	0.016612	6.26934e-07	0.815451	32
HDL	ILMN_1703335	15	LACTB	61220891	rs1472631	61210792	A	G	0.499098	-0.0188	0.0035	7.81153e-08	-0.544717	0.017908	3.28396e-203	0.034513	0.006525	1.22595e-07	0.0606882	228
HDL	ILMN_1815102	16	LCAT	66531316	rs255049	66570972	C	T	0.194094	0.0564	0.0044	1.29706e-37	0.142089	0.024455	6.24085e-09	0.396933	0.075007	1.21043e-07	0.0652844	64
HDL	ILMN_1685810	16	NFATC3	66812649	rs1125333	66785067	A	C	0.13413	0.0742	0.0069	5.69785e-27	0.296659	0.028179	6.43762e-26	0.250119	0.033248	5.36077e-14	0.356855	57
HDL	ILMN_1754489	17	FBXL20	34670510	rs8076462	34653551	G	C	0.25774	-0.0354	0.0055	1.2237e-10	0.296948	0.021806	3.14067e-42	-0.119213	0.020486	5.91572e-09	0.140758	40
HDL	ILMN_2266595	19	LILRA5	59510196	rs1645784	59518852	C	A	0.105576	0.0639	0.0105	1.15973e-09	-0.468988	0.030912	5.45458e-52	-0.136251	0.024123	1.62091e-08	0.0657972	50
HDL	ILMN_1677877	22	UBE2L3	20308212	rs5754217	20269675	T	G	0.203411	-0.0321	0.0059	5.30782e-08	0.864897	0.02098	<1.00E-300	-0.037114	0.006881	6.89423e-08	0.0694536	78
IBD	ILMN_1744713	1	PARK7	7967656	rs3766606	7944784	T	G	0.173204	-0.144298	0.0237	1.13966e-09	0.387018	0.025084	1.0472e-53	-0.372845	0.065833	1.48326e-08	0.0944166	195
IBD	ILMN_1697409	1	TNFRSF14	2479290	rs734999	2503076	T	C	0.483168	-0.086899	0.0168	2.30934e-07	0.377304	0.018714	2.1113e-90	-0.230315	0.045968	5.43496e-07	0.982076	64
IBD	ILMN_1727709	2	GPBAR1	218836705	rs2292550	218848532	C	G	0.405095	0.092497	0.0171	6.33107e-08	0.266395	0.019424	8.28105e-43	0.347218	0.069003	4.85504e-07	0.235366	109
IBD	ILMN_1718023	3	APEH	49695761	rs3197999	49696536	A	G	0.290803	0.171901	0.0181	2.15443e-21	0.230435	0.02113	1.08558e-27	0.745983	0.104158	7.94772e-13	0.0746989	87
IBD	ILMN_1785252	3	SLC26A6	48638214	rs6773261	48650068	G	A	0.100691	0.172795	0.0265	7.00412e-11	0.293068	0.031992	5.15822e-20	0.589607	0.11099	1.08286e-07	0.137683	49
IBD	ILMN_1708375	5	IRF1	131846795	rs2070729	131847820	A	C	0.440712	-0.119302	0.017	2.25475e-12	-0.121421	0.019472	4.50072e-10	0.982542	0.210786	3.14168e-06	0.54785	104
IBD	ILMN_1671565	6	RNASET2	167263085	rs429083	167303962	T	C	0.464382	-0.097602	0.0167	5.08338e-09	0.990997	0.013913	<1.00E-300	-0.098489	0.016908	5.71663e-09	0.18437	265
IBD	ILMN_1712532	9	CARD9	138378343	rs10781500	138389159	T	C	0.434551	0.1771	0.0171	3.90182e-25	0.691705	0.017119	<1.00E-300	0.256033	0.025521	1.09822e-23	0.331421	105
IBD	ILMN_1710571	16	PAPD5	48820794	rs4785412	48942969	C	T	0.159453	-0.136496	0.0231	3.44386e-09	0.249573	0.026281	2.17471e-21	-0.546917	0.109013	5.24917e-07	0.10352	56
IBD	ILMN_1738369	16	TUFM	28761873	rs8049439	28745016	C	T	0.404794	0.098495	0.0172	1.02543e-08	0.894295	0.015497	<1.00E-300	0.110137	0.019327	1.2088e-08	0.808009	38
IBD	ILMN_1684628	16	ZFP90	67158448	rs1182968	67131446	C	T	0.218891	-0.092597	0.0199	3.26924e-06	-0.939829	0.019604	<1.00E-300	0.098526	0.021274	3.6325e-06	0.901018	311
IBD	ILMN_2300695	17	IKZF3	35175280	rs2517955	35097207	C	T	0.331004	-0.091001	0.018	4.29026e-07	-0.382499	0.01994	5.17035e-82	0.237912	0.048666	1.01517e-06	0.0695259	86
IBD	ILMN_2401978	17	STAT3	37719241	rs12949918	37779799	C	T	0.411858	-0.117801	0.0172	7.44281e-12	-0.18104	0.019557	2.10377e-20	0.65069	0.118183	3.67546e-08	0.229507	87
IBD	ILMN_1677877	22	UBE2L3	20308212	rs5754217	20269675	T	G	0.203411	0.128604	0.0207	5.20597e-10	0.864897	0.02098	<1.00E-300	0.148693	0.024204	8.07764e-10	0.850718	83
LDL	ILMN_1804148	7	TMED4	44585681	rs217373	44578979	A	C	0.44462	-0.0329	0.0037	6.00771e-19	-0.462043	0.018468	3.8054e-138	0.071205	0.008499	5.36224e-17	0.078188	196
LDL	ILMN_1796490	8	GRINA	145139264	rs11136343	145130974	G	A	0.412083	0.0372	0.006	5.64632e-10	-0.483393	0.018563	1.73135e-149	-0.076956	0.012759	1.62543e-09	0.318059	69
LDL	ILMN_2370872	8	GRINA	145139447	rs6995402	145077549	C	T	0.384656	0.0378	0.0055	6.29859e-12	-0.912212	0.015526	<1.00E-300	-0.041438	0.00607	8.72038e-12	0.617266	36
LDL	ILMN_1744268	8	PLEC1	145061726	rs11785060	145118650	T	C	0.374361	0.0425	0.0061	3.23281e-12	-0.315992	0.019574	1.26915e-58	-0.134497	0.021025	1.58596e-10	0.21053	48
LDL	ILMN_1752046	12	SH2B3	110373489	rs2239195	110365692	T	G	0.209423	0.0261	0.005	1.78923e-07	-0.284719	0.023524	1.01144e-33	-0.091669	0.019125	1.6412e-06	0.47326	78
LDL	ILMN_1718706	17	ERAL1	24212105	rs901975	24213900	A	G	0.202209	-0.0308	0.0065	2.15347e-06	-0.337259	0.02371	6.4758e-46	0.091324	0.020314	6.93803e-06	0.19166	66
LDL	ILMN_1764709	20	MAFB	38748248	rs2902941	38524928	G	A	0.342501	-0.0258	0.0039	3.70587e-11	0.184812	0.020289	8.30257e-20	-0.139601	0.02608	8.66313e-08	0.116643	75
TC	ILMN_1704253	6	C6ORF106	34663291	rs3800461	34724300	C	G	0.12624	-0.044	0.0076	7.06073e-09	0.26314	0.028991	1.11953e-19	-0.167212	0.034257	1.05503e-06	0.179116	71
TC	ILMN_1804148	7	TMED4	44585681	rs217373	44578979	A	C	0.44462	-0.0316	0.0036	1.66736e-18	-0.462043	0.018468	3.8054e-138	0.068392	0.008257	1.2032e-16	0.103512	196
TC	ILMN_1796490	8	GRINA	145139264	rs11136343	145130974	G	A	0.412083	0.0299	0.0058	2.53398e-07	-0.483393	0.018563	1.73135e-149	-0.061854	0.012231	4.2584e-07	0.179572	69
TC	ILMN_2370872	8	GRINA	145139447	rs6995402	145077549	C	T	0.384656	0.0328	0.0054	1.24705e-09	-0.912212	0.015526	<1.00E-300	-0.035957	0.005951	1.52336e-09	0.510907	36
TC	ILMN_1744268	8	PLEC1	145061726	rs11785060	145118650	T	C	0.374361	0.0363	0.0059	7.62506e-10	-0.315992	0.019574	1.26915e-58	-0.114876	0.019981	8.9695e-09	0.429146	48
TC	ILMN_1689156	12	MMAB	108477817	rs918106	108388701	C	T	0.469191	-0.0213	0.0035	1.15973e-09	0.197337	0.019253	1.18768e-24	-0.107937	0.020627	1.6693e-07	0.222805	101
TC	ILMN_1752046	12	SH2B3	110373489	rs2239195	110365692	T	G	0.209423	0.0231	0.0048	1.49054e-06	-0.284719	0.023524	1.01144e-33	-0.081133	0.018142	7.75027e-06	0.180587	78
TC	ILMN_1731275	16	DPEP3	66567130	rs255052	66582496	A	G	0.146604	0.027	0.0049	3.58418e-08	-0.487404	0.026604	5.63576e-75	-0.055396	0.010498	1.31522e-07	0.361718	79
TC	ILMN_2372011	20	SCAND1	34005537	rs11167280	34023940	A	G	0.101067	-0.0394	0.0086	4.61884e-06	-0.645565	0.030948	1.24071e-96	0.061032	0.013639	7.65029e-06	0.0751152	127
TG	ILMN_1670096	2	NRBP1	27518384	rs11684134	27411756	G	A	0.451833	-0.0595	0.0048	2.75269e-35	-0.10721	0.019441	3.49306e-08	0.554984	0.110147	4.68944e-07	0.180417	85
TG	ILMN_1693394	16	BCKDK	31031338	rs2032915	31024914	T	C	0.388488	-0.0211	0.0034	5.43909e-10	0.272707	0.019552	3.24831e-44	-0.077372	0.013646	1.42826e-08	0.180154	92
UC	ILMN_1744713	1	PARK7	7967656	rs3766606	7944784	T	G	0.173204	-0.161802	0.0298	5.64862e-08	0.387018	0.025084	1.0472e-53	-0.418073	0.081628	3.02798e-07	0.0877035	195
UC	ILMN_1697409	1	TNFRSF14	2479290	rs734999	2503076	T	C	0.483168	-0.129801	0.0213	1.10155e-09	0.377304	0.018714	2.1113e-90	-0.344023	0.058975	5.43335e-09	0.134579	64
UC	ILMN_1727709	2	GPBAR1	218836705	rs2292550	218848532	C	G	0.405095	0.114203	0.0216	1.2421e-07	0.266395	0.019424	8.28105e-43	0.428699	0.086899	8.08539e-07	0.119215	109
UC	ILMN_1718023	3	APEH	49695761	rs3197999	49696536	A	G	0.290803	0.168696	0.0228	1.37277e-13	0.230435	0.02113	1.08558e-27	0.732075	0.119566	9.19727e-10	0.197711	87
UC	ILMN_1683811	7	TNPO3	128382606	rs3807306	128367916	T	G	0.495867	0.101599	0.0215	2.29487e-06	-0.477442	0.018267	1.38947e-150	-0.2128	0.045762	3.31673e-06	0.68566	125
UC	ILMN_1712532	9	CARD9	138378343	rs10781500	138389159	T	C	0.434551	0.152901	0.0213	7.04979e-13	0.691705	0.017119	<1.00E-300	0.22105	0.031276	1.57415e-12	0.3932	105
Top cis-eQTL = the top associated cis-eQTL of the probe in the Westra eQTL data; bp_probe = physical positions of probes (hg18); bp_cis-eQTL = physical positions of top cis-eQTLs (hg18); PeQTL = p-value of the top-cis-eQTL in the Westra data; PGWAS = p-value of the top-cis-eQTL in GWAS; bXY = the estimated effect size of gene expression on trait from the SMR method; SESMR = standard error for bXY…

## Sheet: S4 Novel genes
Supplemental Table S4 Seventeen novel genes as identified by the SMR analyses
Trait	Probe ID	ProbeChr	Gene	bp_probe	Top cis-eQTL	bp_cis-eQTL	A1	A2	Freq	b_GWAS	se_GWAS	PGWAS	b_eQTL	se_eQTL	PeQTL	bXY	SESMR	PSMR	PHEIDI	nsnp
BIP1	ILMN_1665280	3	SPCS1	52716775	rs998909	52780133	G	A	0.420123	-0.117694	0.0237	6.83488e-07	0.254098	0.019346	2.09878e-39	-0.463184	0.099715	3.39979e-06	0.149744	155
CAD	ILMN_1713380	14	EIF2B2	74545727	rs175016	74529386	T	C	0.474827	-0.042887	0.00937	4.71789e-06	-0.622338	0.017453	1.7833e-278	0.068913	0.01518	5.63311e-06	0.23355	189
CAD	ILMN_1712430	17	ATP5G1	44325229	rs1962412	44325258	T	C	0.28141	-0.050328	0.010163	7.34608e-07	-0.296889	0.021189	1.32282e-44	0.169518	0.036307	3.0271e-06	0.267806	127
CD	ILMN_1718852	2	PLCL1	198720787	rs2117339	198623979	C	T	0.485723	0.112497	0.0228	8.05293e-07	0.217889	0.019182	6.68345e-30	0.516304	0.114086	6.02314e-06	0.138234	216
CD	ILMN_2122952	10	CISD1	59707058	rs1199098	59619742	T	C	0.213856	-0.135396	0.0281	1.44741e-06	-0.911609	0.020087	<1.00E-300	0.148524	0.030998	1.65595e-06	0.16556	241
CD	ILMN_2122953	10	CISD1	59717499	rs1550773	59714447	A	T	0.211903	-0.1336	0.0281	1.9899e-06	-0.949284	0.019851	<1.00E-300	0.140738	0.029747	2.23283e-06	0.127765	217
EDUYEARS	ILMN_1718023	3	APEH	49695761	rs3197999	49696536	A	G	0.290803	0.02	0.004	5.73303e-07	0.230435	0.02113	1.08558e-27	0.086792	0.019096	5.49195e-06	0.0751994	88
EDUYEARS	ILMN_2343048	12	ABCB9	121979546	rs1615350	122216288	C	T	0.247896	0.019	0.004	2.03417e-06	0.302732	0.022084	9.04897e-43	0.062762	0.013984	7.18283e-06	0.746577	53
EDUYEARS	ILMN_1738369	16	TUFM	28761873	rs8049439	28745016	C	T	0.404794	-0.021	0.004	1.52099e-07	0.894295	0.015497	<1.00E-300	-0.023482	0.004491	1.70976e-07	0.105058	37
HDL	ILMN_1684227	7	GPR146	1065306	rs1997243	1050303	G	A	0.15532	0.0248	0.0048	2.38306e-07	0.884616	0.02388	2.1916e-300	0.028035	0.005479	3.10209e-07	0.219757	130
IBD	ILMN_1697409	1	TNFRSF14	2479290	rs734999	2503076	T	C	0.483168	-0.086899	0.0168	2.30934e-07	0.377304	0.018714	2.1113e-90	-0.230315	0.045968	5.43496e-07	0.982076	64
IBD	ILMN_1727709	2	GPBAR1	218836705	rs2292550	218848532	C	G	0.405095	0.092497	0.0171	6.33107e-08	0.266395	0.019424	8.28105e-43	0.347218	0.069003	4.85504e-07	0.235366	109
IBD	ILMN_1684628	16	ZFP90	67158448	rs1182968	67131446	C	T	0.218891	-0.092597	0.0199	3.26924e-06	-0.939829	0.019604	<1.00E-300	0.098526	0.021274	3.6325e-06	0.901018	311
LDL	ILMN_1718706	17	ERAL1	24212105	rs901975	24213900	A	G	0.202209	-0.0308	0.0065	2.15347e-06	-0.337259	0.02371	6.4758e-46	0.091324	0.020314	6.93803e-06	0.19166	66
UC	ILMN_1744713	1	PARK7	7967656	rs3766606	7944784	T	G	0.173204	-0.161802	0.0298	5.64862e-08	0.387018	0.025084	1.0472e-53	-0.418073	0.081628	3.02798e-07	0.0877035	195
UC	ILMN_1727709	2	GPBAR1	218836705	rs2292550	218848532	C	G	0.405095	0.114203	0.0216	1.2421e-07	0.266395	0.019424	8.28105e-43	0.428699	0.086899	8.08539e-07	0.119215	109
UC	ILMN_1683811	7	TNPO3	128382606	rs3807306	128367916	T	G	0.495867	0.101599	0.0215	2.29487e-06	-0.477442	0.018267	1.38947e-150	-0.2128	0.045762	3.31673e-06	0.68566	125
Top cis-eQTL = the top associated cis-eQTL of the probe in the Westra eQTL data; bp_probe = physical positions of probes (hg18); bp_cis-eQTL = physical positions of top cis-eQTLs (hg18); PeQTL = p-value of the top-cis-eQTL in the Westra data; PGWAS = p-value of the top-cis-eQTL in GWAS; bXY = the estimated effect size of gene expression on trait from the SMR method; SESMR = standard error for bXY…

## Sheet: S5 Cross Trait Associations
Supplemental Table S5 Cross trait associations as identified by SMR analyses
Trait	Probe ID	ProbeChr	Gene	bp_probe	Top cis-eQTL	bp_cis-eQTL	A1	A2	Freq	b_GWAS	se_GWAS	PGWAS	b_eQTL	se_eQTL	PeQTL	bXY	SESMR	PSMR	PHEIDI	nsnp
Education_years	ILMN_1718023	3	APEH	49695761	rs3197999	49696536	A	G	0.290803	0.02	0.004	5.73e-07	0.230435	0.02113	1.09e-27	0.086792	0.019096	5.49e-06	0.0752	88
IBD	ILMN_1718023			49695761	rs3197999	49696536	A	G	0.290803	0.171901	0.0181	2.15e-21	0.230435	0.02113	1.09e-27	0.745983	0.104158	7.95e-13	0.0747	87
UC	ILMN_1718023			49695761	rs3197999	49696536	A	G	0.290803	0.168696	0.0228	1.37e-13	0.230435	0.02113	1.09e-27	0.732075	0.119566	9.2e-10	0.198	87
CD	ILMN_1712532	9	CARD9	138378343	rs10781500	138389159	T	C	0.434551	0.212002	0.0235	1.86e-19	0.691705	0.017119	<1.00E-300	0.306491	0.03481	1.31e-18	0.497	105
IBD	ILMN_1712532			138378343	rs10781500	138389159	T	C	0.434551	0.1771	0.0171	3.9e-25	0.691705	0.017119	<1.00E-300	0.256033	0.025521	1.1e-23	0.331	105
UC	ILMN_1712532			138378343	rs10781500	138389159	T	C	0.434551	0.152901	0.0213	7.05e-13	0.691705	0.017119	<1.00E-300	0.22105	0.031276	1.57e-12	0.393	105
IBD	ILMN_1727709	2	GPBAR1	218836705	rs2292550	218848532	C	G	0.405095	0.092497	0.0171	6.33e-08	0.266395	0.019424	8.28e-43	0.347218	0.069003	4.86e-07	0.235	109
UC	ILMN_1727709			218836705	rs2292550	218848532	C	G	0.405095	0.114203	0.0216	1.24e-07	0.266395	0.019424	8.28e-43	0.428699	0.086899	8.09e-07	0.119	109
LDL	ILMN_1796490	8	GRINA	145139264	rs11136343	145130974	G	A	0.412083	0.0372	0.006	5.65e-10	-0.483393	0.018563	1.73e-149	-0.076956	0.012759	1.63e-09	0.318	69
LDL	ILMN_2370872			145139447	rs6995402	145077549	C	T	0.384656	0.0378	0.0055	6.3e-12	-0.912212	0.015526	<1.00E-300	-0.041438	0.00607	8.72e-12	0.617	36
TC	ILMN_1796490			145139264	rs11136343	145130974	G	A	0.412083	0.0299	0.0058	2.53e-07	-0.483393	0.018563	1.73e-149	-0.061854	0.012231	4.26e-07	0.18	69
TC	ILMN_2370872			145139447	rs6995402	145077549	C	T	0.384656	0.0328	0.0054	1.25e-09	-0.912212	0.015526	<1.00E-300	-0.035957	0.005951	1.52e-09	0.511	36
CD	ILMN_1708375	5	IRF1	131846795	rs2070729	131847820	A	C	0.440712	-0.160497	0.0233	5.65e-12	-0.121421	0.019472	4.5e-10	1.32182	0.285935	3.79e-06	0.0937	104
IBD	ILMN_1708375			131846795	rs2070729	131847820	A	C	0.440712	-0.119302	0.017	2.25e-12	-0.121421	0.019472	4.5e-10	0.982542	0.210786	3.14e-06	0.548	104
HDL	ILMN_1689156	12	MMAB	108477817	rs918106	108388701	C	T	0.469191	-0.0313	0.0034	3.39e-20	0.197337	0.019253	1.19e-24	-0.158612	0.023159	7.44e-12	0.0773	101
TC	ILMN_1689156			108477817	rs918106	108388701	C	T	0.469191	-0.0213	0.0035	1.16e-09	0.197337	0.019253	1.19e-24	-0.107937	0.020627	1.67e-07	0.223	101
IBD	ILMN_1744713	1	PARK7	7967656	rs3766606	7944784	T	G	0.173204	-0.144298	0.0237	1.14e-09	0.387018	0.025084	1.05e-53	-0.372845	0.065833	1.48e-08	0.0944	195
UC	ILMN_1744713			7967656	rs3766606	7944784	T	G	0.173204	-0.161802	0.0298	5.65e-08	0.387018	0.025084	1.05e-53	-0.418073	0.081628	3.03e-07	0.0877	195
LDL	ILMN_1744268	8	PLEC1	145061726	rs11785060	145118650	T	C	0.374361	0.0425	0.0061	3.23e-12	-0.315992	0.019574	1.27e-58	-0.134497	0.021025	1.59e-10	0.211	48
TC	ILMN_1744268			145061726	rs11785060	145118650	T	C	0.374361	0.0363	0.0059	7.63e-10	-0.315992	0.019574	1.27e-58	-0.114876	0.019981	8.97e-09	0.429	48
CD	ILMN_1671565	6	RNASET2	167263085	rs429083	167303962	T	C	0.464382	-0.155497	0.0228	9.1e-12	0.990997	0.013913	<1.00E-300	-0.156909	0.023112	1.13e-11	0.212	265
IBD	ILMN_1671565			167263085	rs429083	167303962	T	C	0.464382	-0.097602	0.0167	5.08e-09	0.990997	0.013913	<1.00E-300	-0.098489	0.016908	5.72e-09	0.184	265
LDL	ILMN_1752046	12	SH2B3	110373489	rs2239195	110365692	T	G	0.209423	0.0261	0.005	1.79e-07	-0.284719	0.023524	1.01e-33	-0.091669	0.019125	1.64e-06	0.473	78
TC	ILMN_1752046			110373489	rs2239195	110365692	T	G	0.209423	0.0231	0.0048	1.49e-06	-0.284719	0.023524	1.01e-33	-0.081133	0.018142	7.75e-06	0.181	78
CD	ILMN_2401978	17	STAT3	37719241	rs12949918	37779799	C	T	0.411858	-0.128604	0.0234	3.89e-08	-0.18104	0.019557	2.1e-20	0.710365	0.150317	2.29e-06	0.317	87
IBD	ILMN_2401978			37719241	rs12949918	37779799	C	T	0.411858	-0.117801	0.0172	7.44e-12	-0.18104	0.019557	2.1e-20	0.65069	0.118183	3.68e-08	0.23	87
LDL	ILMN_1804148	7	TMED4	44585681	rs217373	44578979	A	C	0.44462	-0.0329	0.0037	6.01e-19	-0.462043	0.018468	3.81e-138	0.071205	0.008499	5.36e-17	0.0782	196
TC	ILMN_1804148			44585681	rs217373	44578979	A	C	0.44462	-0.0316	0.0036	1.67e-18	-0.462043	0.018468	3.81e-138	0.068392	0.008257	1.2e-16	0.104	196
IBD	ILMN_1697409	1	TNFRSF14	2479290	rs734999	2503076	T	C	0.483168	-0.086899	0.0168	2.31e-07	0.377304	0.018714	2.11e-90	-0.230315	0.045968	5.43e-07	0.982	64
UC	ILMN_1697409			2479290	rs734999	2503076	T	C	0.483168	-0.129801	0.0213	1.1e-09	0.377304	0.018714	2.11e-90	-0.344023	0.058975	5.43e-09	0.135	64
CD	ILMN_1738369	16	TUFM	28761873	rs8049439	28745016	C	T	0.404794	0.138894	0.0234	2.93e-09	0.894295	0.015497	<1.00E-300	0.155311	0.026304	3.54e-09	0.784	38
IBD	ILMN_1738369			28761873	rs8049439	28745016	C	T	0.404794	0.098495	0.0172	1.03e-08	0.894295	0.015497	<1.00E-300	0.110137	0.019327	1.21e-08	0.808	38
CD	ILMN_1677877	22	UBE2L3	20308212	rs5754217	20269675	T	G	0.203411	0.166996	0.028	2.46e-09	0.864897	0.02098	<1.00E-300	0.193082	0.032711	3.58e-09	0.762	83
HDL	ILMN_1677877			20308212	rs5754217	20269675	T	G	0.203411	-0.0321	0.0059	5.31e-08	0.864897	0.02098	<1.00E-300	-0.037114	0.006881	6.89e-08	0.0695	78
IBD	ILMN_1677877			20308212	rs5754217	20269675	T	G	0.203411	0.128604	0.0207	5.21e-10	0.864897	0.02098	<1.00E-300	0.148693	0.024204	8.08e-10	0.851	83
Top cis-eQTL = the top associated cis-eQTL of the probe in the Westra eQTL data; bp_probe = physical positions of probes (hg18); bp_cis-eQTL = physical positions of top cis-eQTLs (hg18); PeQTL = p-value of the top-cis-eQTL in the Westra data; PGWAS = p-value of the top-cis-eQTL in GWAS; bXY = the estimated effect size of gene expression on trait from the SMR method; SESMR = standard error for bXY…

## Sheet: S6 IBD, CD and UC Associations
Supplemental Table S6 Cross Associations from SMR analysis between IBD, CD and UC
Trait	Gene	SNP	Allele Freq	PeQTL	PGWAS	PSMR	PHEIDI
IBD	APEH	rs3197999	0.291	1.1e-27	2.2e-21	8e-13	0.07
UC					1.4e-13	9.2e-10	0.2
CD	CARD9	rs10781500	0.435	<1.0E-300	1.9e-19	1.3e-18	0.5
IBD					3.9e-25	1.1e-23	0.33
UC					7.1e-13	1.6e-12	0.39
IBD	GPBAR1	rs2292550	0.405	8.3e-43	6.3e-08	4.9e-07	0.24
UC					1.2e-07	8.1e-07	0.12
CD	IRF1	rs2070729	0.441	4.5e-10	5.7e-12	3.8e-06	0.09
IBD					2.3e-12	3.1e-06	0.55
IBD	PARK7	rs3766606	0.173	1.1e-53	1.1e-09	1.5e-08	0.09
UC					5.7e-08	3e-07	0.09
CD	RNASET2	rs429083	0.464	<1.0E-300	9.1e-12	1.1e-11	0.21
IBD					5.1e-09	5.7e-09	0.18
CD	STAT3	rs12949918	0.412	2.1e-20	3.9e-08	2.3e-06	0.32
IBD					7.4e-12	3.7e-08	0.23
IBD	TNFRSF14	rs734999	0.483	2.1e-90	2.3e-07	5.4e-07	0.98
UC					1.1e-09	5.4e-09	0.14
CD	TUFM	rs8049439	0.405	<1.0E-300	2.9e-09	3.5e-09	0.78
IBD					1e-08	1.2e-08	0.81
CD	UBE2L3	rs5754217	0.203	<1.0E-300	2.5e-09	3.6e-09	0.76
IBD					5.2e-10	8.1e-10	0.85
Novel genes are highlighted in bold
CARD9 was identified as having an association across all three and has been associated with UC and CD in previous GWAS studies. APEH is associated with both Inflammatory Bowel Disease (IBD) and Ulcerative Colitis (UC), as is GPBAR1, PARK7 and TNFRSF14. Our analysis identified TNFRSF14 as being a novel gene for IBD but did not flag it as a novel gene for UC and vice versa for PARK7
GPBAR1 has been identified as a novel gene association for both IBD and UC. GPBAR1, G Protein-coupled bile acid receptor, (aka TGR5) shows increased expression in CD cases compared to controls [1]. GPBAR1 inhibits STAT3 signalling [2], and SMR analysis has shown an association with STAT3 in CD (PGWAS = 3.89e-08) and IBD (PGWAS = 7.44e-12).
References
1. Yoneno K, Hisamatsu T, Shimamura K, Kamada N, Ichikawa R, Kitazume MT, Mori M, Uo M,Namikawa Y, Matsuoka K et al. TGR5 signalling inhibits the production of pro-inflammatory cytokines by in vitro differentiated inflammatory and intestinal macropahges in Crohn's disease. Immunology 139, 19-29 (2013)
2. Guo C, Su J, Li Z, Xiao R, Wen J, Li Y, Zhang M, Zhang X, Yu D, Huang W et al. The G-protein-coupled bile receptor GPBAR1(TGR5) suppresses gactric cancer cell proliferation and migration through antagonizing STAT3signaling pathway. Oncotarget 6, 34402-13 (2015)

## Sheet: S7 HDL, LDL and TC Associations
Supplemental Table S7 Cross Associations from the SMR analyses between LDL and TC and HDL and TC
Trait	Gene	SNP	Allele Freq	PeQTL	PGWAS	PSMR	PHEIDI
LDL	GRINA	rs11136343*	0.412	1.7e-149	5.7e-10	1.6e-09	0.32
TC					2.5e-07	4.3e-07	0.18
LDL	PLEC1	rs11785060	0.374	1.3e-58	3.2e-12	1.6e-10	0.21
TC					7.6e-10	9e-09	0.43
LDL	SH2B3	rs2239195	0.209	1e-33	1.8e-07	1.6e-06	0.47
TC					1.5e-06	7.8e-06	0.18
LDL	TMED4	rs217373	0.445	3.8e-138	6e-19	5.4e-17	0.08
TC					1.7e-18	1.2e-16	0.1
HDL	MMAB	rs918106	0.469	1.2e-24	3.4e-20	7.4e-12	0.08
TC					1.2e-09	1.7e-07	0.22
* Also associated with rs2370872.
